# Supplementary material for: Cellular and transcriptomic changes by the supplementation of aged rat serum in human pluripotent stem cell-derived myogenic progenitors
Source: Front Cell Dev Biol. 2024 Oct 15;12:1481491. doi: 10.3389/fcell.2024.1481491 (PMC11518775; doi:10.3389/fcell.2024.1481491)
Supplement: Supplementary file 1 [file Table1.XLSX]

## Sheet: DEG_EZIMR90_Y_vs_Ctrl
	GeneID	baseMean	log2FoldChange	lfcSE	stat	pvalue	padj	GeneName
1	ENSG00000000003	64.7462	-0.428801	0.310875	-1.37934	0.167791	0.514474	ZEB1
2	ENSG00000000005	538.412	-1.06508	0.120587	-8.83247	1.02386e-18	1.77717e-16	UVSSA
3	ENSG00000000419	80.7059	0.216463	0.287033	0.75414	0.450765	0.805775	APOL1
4	ENSG00000000457	3.46216	1.1272	1.45836	0.77292	0.43957	NA	NXF2
5	ENSG00000000971	32.7391	-1.22869	0.47616	-2.58041	0.00986839	0.0825672	GYG1
6	ENSG00000001036	73.6428	0.297464	0.291678	1.01984	0.307806	0.694786	FLII
7	ENSG00000001084	16.3151	-0.361393	0.629804	-0.573817	0.566092	0.867996	GBP3
8	ENSG00000001167	27.2373	-0.730641	0.506878	-1.44145	0.149457	0.484363	NAP1L2
9	ENSG00000001460	8.67473	-0.726686	0.866885	-0.838273	0.401878	0.773614	C19orf48P
10	ENSG00000001461	27.2261	0.246445	0.474223	0.519681	0.603286	0.884276	PCDHB8
11	ENSG00000001497	32.2277	0.303685	0.440824	0.688904	0.490884	0.829438	ACAD10
12	ENSG00000001561	5.42891	0.562802	1.11036	0.506863	0.612251	NA	ADAMTS8
13	ENSG00000001617	28.3746	-0.365037	0.47017	-0.776394	0.437517	0.799094	RRAD
14	ENSG00000001629	93.4792	0.0549734	0.266798	0.206049	0.836753	0.96078	RNF138
15	ENSG00000001631	15.5179	0.263952	0.626906	0.421039	0.673727	0.911714	RUNX1
16	ENSG00000002016	3.82778	-0.589587	1.27503	-0.462412	0.643786	NA	PSMD8
17	ENSG00000002330	53.7728	-0.275429	0.33961	-0.811016	0.417356	0.7854	AVP
18	ENSG00000002549	48.7871	0.275719	0.356211	0.774033	0.438911	0.799094	ANKRD11
19	ENSG00000002586	565.262	-0.244651	0.113884	-2.14825	0.0316938	0.189478	SMAD7
20	ENSG00000002834	54.0444	0.225998	0.355063	0.636501	0.52445	0.847946	KIR3DL2
21	ENSG00000002919	12.5524	0.0157991	0.711164	0.0222158	0.982276	0.995589	TRAJ26
22	ENSG00000002933	10.843	-0.705523	0.764306	-0.92309	0.35596	0.737645	SSH3
23	ENSG00000003056	25.3723	1.22638	0.529447	2.31634	0.0205398	0.13958	LCN2
24	ENSG00000003096	4.34662	-0.571585	1.21426	-0.470727	0.637836	NA	GTPBP3
25	ENSG00000003137	21.1527	-2.70022	0.624134	-4.32635	1.51604e-05	0.000392064	NSUN5
26	ENSG00000003147	4.30863	-1.97988	1.27037	-1.55851	0.119111	NA	HRH2
27	ENSG00000003393	27.6963	1.10758	0.497815	2.22489	0.026089	0.164721	DDX24
28	ENSG00000003402	63.6432	1.03355	0.325749	3.17285	0.00150951	0.0196178	PDXK
29	ENSG00000003436	317.592	-0.0749827	0.146151	-0.513048	0.607918	0.885966	TAF10
30	ENSG00000003509	15.7792	0.208521	0.624823	0.333728	0.738585	0.933438	PINX1
31	ENSG00000003756	88.9667	-0.510131	0.26525	-1.92321	0.0544542	0.272032	DENND4B
32	ENSG00000003989	11.9093	1.54191	0.789337	1.95342	0.0507696	0.258847	CCL8
33	ENSG00000004059	3.08556	0.783588	1.44598	0.541907	0.587882	NA	AQP7
34	ENSG00000004142	102.064	0.200588	0.254097	0.789415	0.42987	0.794782	ARSFP1
35	ENSG00000004399	38.0517	0.409143	0.405047	1.01011	0.312441	0.700003	MGLL
36	ENSG00000004455	68.7478	0.230743	0.305844	0.754446	0.450582	0.805775	AK2
37	ENSG00000004478	27.9438	1.17602	0.496296	2.36958	0.0178082	0.126385	FKTN
38	ENSG00000004487	147.071	-0.239948	0.223951	-1.07143	0.283976	0.671448	HPS5
39	ENSG00000004534	104.653	-0.0198366	0.264598	-0.0749689	0.940239	0.9857	G3BP2
40	ENSG00000004660	8.03691	0.703548	0.896938	0.784388	0.432813	0.797245	OR5V1
41	ENSG00000004700	25.0185	1.18484	0.515002	2.30065	0.0214113	0.144449	PTPRD
42	ENSG00000004766	16.2696	-0.113534	0.610661	-0.185919	0.852508	0.962586	SLC52A1
43	ENSG00000004779	120.559	-0.0564538	0.22892	-0.246609	0.805211	0.954312	MUC4
44	ENSG00000004799	8.7065	-0.733381	0.856315	-0.856439	0.391755	0.764854	OSM
45	ENSG00000004864	43.7696	0.829842	0.39713	2.0896	0.0366539	0.208499	TECPR2
46	ENSG00000004866	44.3154	-0.571044	0.383877	-1.48757	0.136864	0.460769	ZNF76
47	ENSG00000004897	120.802	0.455212	0.238779	1.90641	0.0565964	0.277854	CD63
48	ENSG00000004961	32.3154	0.102077	0.436181	0.234024	0.814966	0.955303	GTF2I
49	ENSG00000004975	37.3154	-0.533353	0.423496	-1.2594	0.207884	0.579146	DPT
50	ENSG00000005007	62.9338	0.0197009	0.316005	0.0623436	0.950289	0.987911	PTPRK
51	ENSG00000005020	17.2456	-0.868917	0.626436	-1.38708	0.165418	0.509793	PEA15
52	ENSG00000005022	313.579	0.526821	0.148637	3.54434	0.00039359	0.00637779	LOC124905666
53	ENSG00000005059	14.6553	1.01322	0.67153	1.50883	0.131343	0.451675	HEATR5B
54	ENSG00000005073	27.9039	0.441207	0.477205	0.924565	0.355192	0.737173	HLA-F
55	ENSG00000005075	38.9133	0.198211	0.419175	0.472861	0.636313	0.898205	SERPINI1
56	ENSG00000005100	31.3594	0.438031	0.446812	0.980348	0.326914	0.712786	RIOK2
57	ENSG00000005102	21.0246	0.527682	0.563257	0.93684	0.348841	0.730851	LUM
58	ENSG00000005108	69.2785	-1.23359	0.326077	-3.78312	0.000154873	0.002889	NLRP7
59	ENSG00000005156	22.4534	-0.154738	0.531599	-0.291081	0.770989	0.943289	KIFC1
60	ENSG00000005175	46.8762	0.135393	0.364146	0.371809	0.710035	0.921871	CRELD1
61	ENSG00000005194	49.9145	0.379275	0.35559	1.06661	0.28615	0.672433	PBK
62	ENSG00000005206	18.4417	-0.434445	0.585985	-0.741393	0.458455	0.807555	CSGALNACT1
63	ENSG00000005238	39.8136	0.238983	0.404232	0.591201	0.554385	0.862705	RIOX1
64	ENSG00000005243	49.1465	-1.50195	0.368253	-4.07859	4.531e-05	0.00101759	ST6GALNAC6
65	ENSG00000005249	46.4076	0.00343741	0.365619	0.00940163	0.992499	0.998172	POLR2F
66	ENSG00000005302	76.086	-0.100039	0.286402	-0.349296	0.726867	0.927813	IGF2BP3
67	ENSG00000005339	138.314	-0.32063	0.215213	-1.48982	0.136271	0.459603	CPA3
68	ENSG00000005379	3.10782	-1.36742	1.44133	-0.948723	0.342762	NA	TOP3B
69	ENSG00000005436	47.1917	0.307046	0.373748	0.821532	0.411343	0.780538	SSX4
70	ENSG00000005448	9.94061	0.541925	0.814317	0.665496	0.505733	0.837925	OR10V2P
71	ENSG00000005469	22.8496	0.403984	0.52224	0.773559	0.439192	0.799094	MRPS33
72	ENSG00000005483	172.812	-0.201833	0.193775	-1.04158	0.297605	0.684375	TMEM63B
73	ENSG00000005486	39.7896	-0.20659	0.400838	-0.515396	0.606276	0.885183	PARD3
74	ENSG00000005513	9.35669	-1.0464	0.832724	-1.25659	0.2089	0.580084	IGKV3D-20
75	ENSG00000005700	88.3212	0.121487	0.267287	0.454519	0.649455	0.904767	ZMYND8
76	ENSG00000005801	26.3378	0.492058	0.490572	1.00303	0.315847	0.70307	VARS1
77	ENSG00000005810	67.7183	0.336091	0.304373	1.10421	0.269503	0.657138	KLF12
78	ENSG00000005812	40.7782	0.152395	0.402734	0.378401	0.705133	0.920419	DNAJB5
79	ENSG00000005882	11.5602	0.364795	0.730153	0.499614	0.617347	0.891873	ORM2
80	ENSG00000005884	7.04811	2.00215	1.03189	1.94028	0.0523453	0.264909	CXCR1
81	ENSG00000005889	76.9829	-0.148482	0.289956	-0.512085	0.608592	0.886444	TTF1
82	ENSG00000005893	180.794	0.47274	0.194834	2.42637	0.0152505	0.112929	KIR3DL2
83	ENSG00000006007	42.2383	-0.0637698	0.382744	-0.166612	0.867675	0.967146	UTP11
84	ENSG00000006015	28.818	-0.768945	0.471053	-1.63239	0.102596	0.394996	CCHCR1
85	ENSG00000006016	20.3164	5.12535	1.13326	4.52264	6.10717e-06	0.000178187	FOXH1
86	ENSG00000006042	151.216	-0.293419	0.207769	-1.41224	0.157881	0.499296	DNAAF11
87	ENSG00000006118	13.2978	-0.831111	0.6848	-1.21365	0.22488	0.603672	SASH3
88	ENSG00000006125	140.467	0.493169	0.215365	2.28992	0.0220258	0.147525	AP2B1
89	ENSG00000006194	19.4159	0.211707	0.569267	0.371894	0.709971	0.921871	CEP170
90	ENSG00000006210	9.87129	-0.224885	0.785771	-0.286196	0.774728	0.94441	RPS17
91	ENSG00000006282	10.1041	-1.35584	0.836887	-1.6201	0.105211	0.40249	GNB4
92	ENSG00000006327	194.302	1.41874	0.192684	7.36306	1.79746e-13	1.72035e-11	TAS2R13
93	ENSG00000006451	132.93	0.0954341	0.219363	0.435052	0.663525	0.90893	PSMD12
94	ENSG00000006459	16.9154	-1.08502	0.613562	-1.76839	0.0769959	0.33173	ZNF671
95	ENSG00000006468	50.5996	-1.27946	0.358036	-3.57355	0.000352179	0.00578919	EPHA5
96	ENSG00000006530	30.2405	0.303878	0.455146	0.66765	0.504357	0.837468	EXD2
97	ENSG00000006534	7.23247	-1.01555	0.926066	-1.09663	0.272805	0.659249	ALDH3B1
98	ENSG00000006576	50.9545	0.434604	0.35372	1.22867	0.219197	0.596861	PCDHGB7
99	ENSG00000006607	28.9012	0.493985	0.481524	1.02588	0.304948	0.691422	MTRF1
100	ENSG00000006625	35.3561	1.02326	0.433857	2.35851	0.0183483	0.128702	SMOC1
101	ENSG00000006634	29.2707	0.548508	0.462925	1.18487	0.236068	0.617672	MYL12A
102	ENSG00000006638	8.77399	1.74773	0.917923	1.90401	0.0569091	0.278988	SSB
103	ENSG00000006652	30.3625	0.5571	0.467846	1.19078	0.233742	0.613939	FOXN2
104	ENSG00000006695	15.0298	-0.384478	0.635269	-0.605222	0.545032	0.858502	COL15A1
105	ENSG00000006704	28.8304	-0.454406	0.461285	-0.985089	0.32458	0.710241	HMGN3
106	ENSG00000006712	35.3984	-0.197057	0.419862	-0.469338	0.638828	0.898906	KLF13
107	ENSG00000006715	67.7351	-0.112863	0.30579	-0.369086	0.712064	0.922838	OR8B8
108	ENSG00000006744	42.0686	0.0949078	0.386853	0.245333	0.806199	0.954365	NLGN4X
109	ENSG00000006756	13.0909	-2.32478	0.770523	-3.01714	0.00255171	0.0298311	RHOH
110	ENSG00000006757	28.0278	-0.947906	0.474763	-1.99659	0.0458699	0.241147	SLC30A3
111	ENSG00000006831	51.4567	0.308717	0.349385	0.883601	0.376911	0.754633	ZSWIM4
112	ENSG00000007047	37.4938	0.187689	0.421437	0.445353	0.656064	0.905859	LDAF1
113	ENSG00000007062	20.7594	-0.170704	0.540846	-0.315625	0.752287	0.938045	PDLIM4
114	ENSG00000007080	60.5058	0.672346	0.331521	2.02807	0.0425535	0.228521	LINC00923
115	ENSG00000007168	135.826	0.314615	0.222414	1.41455	0.1572	0.498418	NPAS1
116	ENSG00000007202	42.3419	0.606915	0.405791	1.49563	0.134749	0.458004	MED7
117	ENSG00000007237	26.3204	0.460329	0.536669	0.857751	0.39103	0.763933	KDM5C
118	ENSG00000007255	10.4995	-2.56628	0.875696	-2.93056	0.00338353	0.0369804	MS4A5
119	ENSG00000007341	6.08246	0.429848	1.01577	0.423173	0.672169	0.911714	PPIL3
120	ENSG00000007376	14.4091	0.877154	0.668764	1.3116	0.189654	0.551478	AOC4P
121	ENSG00000007384	40.4622	-0.0967726	0.392693	-0.246433	0.805347	0.954317	WDR19
122	ENSG00000007392	52.6981	-0.176084	0.346282	-0.508499	0.611104	0.887704	DARS2
123	ENSG00000007402	5.39326	-1.98264	1.14303	-1.73455	0.0828214	NA	BAIAP3
124	ENSG00000007520	5.95295	0.700411	1.0827	0.646911	0.51769	NA	ZBTB47
125	ENSG00000007541	18.7291	-0.143971	0.577969	-0.249098	0.803285	0.953633	DYRK4
126	ENSG00000007545	19.5961	-0.252988	0.581477	-0.435077	0.663506	0.90893	OLFML3
127	ENSG00000007866	89.6986	-0.357737	0.264166	-1.35421	0.175668	0.526954	SYN2
128	ENSG00000007923	4.24611	0.651826	1.24596	0.523151	0.600869	NA	ZNF532
129	ENSG00000007944	28.1763	-0.629886	0.473	-1.33168	0.182964	0.539205	TRAV31
130	ENSG00000007952	3.0215	-0.845214	1.42445	-0.593362	0.552939	NA	OR7A17
131	ENSG00000008018	275.699	0.252736	0.158319	1.59637	0.110406	0.41205	PRB1
132	ENSG00000008083	50.6522	-0.23879	0.348599	-0.685001	0.493343	0.830467	INPP1
133	ENSG00000008086	26.2547	-0.113538	0.483304	-0.23492	0.81427	0.955303	SMN2
134	ENSG00000008118	5.46683	-0.827691	1.12503	-0.735705	0.46191	NA	PCDHGA6
135	ENSG00000008130	7.92643	1.91414	0.999383	1.91532	0.0554521	0.275451	GPATCH3
136	ENSG00000008196	2.70706	-2.38196	1.69674	-1.40384	0.160366	NA	TADA2A
137	ENSG00000008256	28.1073	0.245717	0.484412	0.507249	0.61198	0.888347	H2AC11
138	ENSG00000008277	3.54035	-0.784805	1.30471	-0.601519	0.547494	NA	ANKMY1
139	ENSG00000008282	104.894	-0.176759	0.251458	-0.702934	0.482097	0.822902	SON
140	ENSG00000008283	5.27619	0.435491	1.07622	0.40465	0.685735	NA	CTLA4
141	ENSG00000008294	109.193	0.191772	0.241453	0.79424	0.427056	0.792587	ADAM23
142	ENSG00000008311	50.6186	-0.0592723	0.352531	-0.168133	0.866478	0.967143	LOC105369209
143	ENSG00000008324	19.1996	0.1815	0.574058	0.31617	0.751874	0.937994	DONSON
144	ENSG00000008382	9.86653	-0.470909	0.800736	-0.588096	0.556468	0.864363	TMEM191A
145	ENSG00000008394	65.6711	1.7841	0.339817	5.25017	1.51962e-07	6.32617e-06	SMAD3
146	ENSG00000008405	39.8624	0.0451801	0.421206	0.107264	0.91458	0.98093	CREB1
147	ENSG00000008441	70.1218	-0.463741	0.317026	-1.46278	0.143527	0.473385	MYOC
148	ENSG00000008513	84.0443	0.953016	0.28043	3.39841	0.000677775	0.0102075	SAG
149	ENSG00000008517	18.3283	3.91412	0.88055	4.44508	8.7858e-06	0.000246508	HERC2
150	ENSG00000008838	36.3238	-0.161476	0.410836	-0.393043	0.694288	0.916068	SNCAIP
151	ENSG00000008853	13.2955	0.318588	0.677632	0.470149	0.638248	0.89886	RPH3A
152	ENSG00000008869	10.6102	-0.170444	0.762754	-0.223458	0.823179	0.957748	NOP16
153	ENSG00000008952	386.618	-0.0400312	0.136112	-0.294104	0.768679	0.942119	ELOB
154	ENSG00000008988	1186.47	-0.305206	0.08804	-3.46668	0.000526937	0.00827663	RNF5
155	ENSG00000009307	749.829	0.129388	0.109977	1.1765	0.239395	0.622719	CORO2A
156	ENSG00000009335	41.545	0.308667	0.393006	0.785399	0.432219	0.796681	NCR1
157	ENSG00000009413	106.329	-0.262295	0.258967	-1.01285	0.311132	0.698597	PTPRN2
158	ENSG00000009694	13.9898	-0.64965	0.694432	-0.935513	0.349524	0.73155	SGSM2
159	ENSG00000009780	27.4968	-0.235099	0.481582	-0.48818	0.625422	0.893672	CXorf38
160	ENSG00000009830	31.7155	0.638984	0.446458	1.43123	0.152364	0.488957	IGLVI-42
161	ENSG00000009844	62.8543	0.3245	0.316406	1.02558	0.305089	0.691422	UTP18
162	ENSG00000009954	250.023	0.218521	0.166444	1.31288	0.189223	0.55138	RIPK1
163	ENSG00000010017	11.4056	0.42804	0.780393	0.548494	0.583353	0.876252	RIMS3
164	ENSG00000010072	13.1381	1.06908	0.71077	1.50412	0.13255	0.453692	OR52T1P
165	ENSG00000010165	23.9465	0.151578	0.507486	0.298683	0.765182	0.941615	RLIM
166	ENSG00000010219	36.8895	-0.41191	0.412739	-0.99799	0.318284	0.705094	CYP4F2
167	ENSG00000010244	129.568	0.0856159	0.221592	0.386367	0.699225	0.917871	VCAM1
168	ENSG00000010256	108.667	0.393169	0.242071	1.62419	0.104335	0.399438	TNNT2
169	ENSG00000010270	99.6366	0.157029	0.25317	0.62025	0.535093	0.853699	OR52V1P
170	ENSG00000010278	44.6342	1.76256	0.448945	3.92601	8.6366e-05	0.00174222	CCNH
171	ENSG00000010292	32.1164	0.719854	0.449313	1.60212	0.109129	0.408776	IPO13
172	ENSG00000010295	7.85051	0.629625	0.890401	0.707125	0.479489	0.821128	SLC16A8
173	ENSG00000010322	41.137	-0.424163	0.393225	-1.07868	0.280731	0.668573	POP1
174	ENSG00000010404	3.70537	-1.70809	1.34763	-1.26747	0.204987	NA	HSPA1A
175	ENSG00000010539	8.84128	0.676068	0.844229	0.800811	0.423241	0.789698	VAV1
176	ENSG00000010610	4.92324	-2.71358	1.3214	-2.05357	0.0400174	NA	CCNC
177	ENSG00000010626	7.11342	-1.17596	0.972129	-1.20967	0.226405	0.605066	MED12
178	ENSG00000010704	2.79059	1.21637	1.5227	0.798821	0.424394	NA	GYPA
179	ENSG00000010803	28.0118	-0.516079	0.469781	-1.09855	0.271963	0.658917	BAZ1A
180	ENSG00000010810	132.974	-0.477282	0.218851	-2.18085	0.0291944	0.179244	FMO5
181	ENSG00000010818	12.634	0.70235	0.708071	0.991921	0.321236	0.707404	H1-3
182	ENSG00000011007	58.8064	0.374107	0.329056	1.13691	0.255577	0.639941	SSRP1
183	ENSG00000011009	49.4439	0.513878	0.378561	1.35745	0.174639	0.526237	LILRA1
184	ENSG00000011021	14.7827	-0.265753	0.658432	-0.403614	0.686496	0.91372	CIDEA
185	ENSG00000011028	230.715	-0.667452	0.177446	-3.76143	0.000168943	0.00311737	MDC1
186	ENSG00000011105	55.7936	-0.482345	0.343628	-1.40369	0.160413	0.50315	SLC19A2
187	ENSG00000011114	75.91	-0.279132	0.297535	-0.938147	0.348169	0.730356	CCDC198
188	ENSG00000011132	14.0951	0.48858	0.671101	0.728027	0.466597	0.814873	SNORD30
189	ENSG00000011143	14.4469	-0.733022	0.65119	-1.12566	0.260307	0.645474	SMIM11
190	ENSG00000011198	13.2287	0.716478	0.705691	1.01529	0.30997	0.69767	UBN1
191	ENSG00000011201	10.6359	1.30572	0.807368	1.61725	0.105824	0.402878	INPP5D
192	ENSG00000011243	21.0321	-0.572885	0.556088	-1.03021	0.302913	0.689058	FBXO3
193	ENSG00000011258	28.2	-0.821079	0.474866	-1.72907	0.0837958	0.348276	ERAP1
194	ENSG00000011260	39.7136	0.95934	0.424133	2.26189	0.0237044	0.154327	TFPT
195	ENSG00000011275	86.4416	0.0721902	0.269895	0.267475	0.789103	0.949571	UBE2J1
196	ENSG00000011295	27.5173	0.434681	0.498705	0.871619	0.383416	0.758367	LINC00160
197	ENSG00000011304	169.266	0.649906	0.197686	3.28757	0.00101058	0.0141772	PRKCQ
198	ENSG00000011332	4.69138	-0.501402	1.16288	-0.431171	0.666344	NA	ZNF208
199	ENSG00000011347	2.70757	-0.108767	1.48337	-0.0733244	0.941548	NA	SNAP23
200	ENSG00000011376	14.0087	-0.288091	0.665742	-0.432737	0.665206	0.909255	SWAP70
201	ENSG00000011405	57.0701	0.150938	0.337377	0.447387	0.654596	0.905384	CDK16
202	ENSG00000011422	36.2486	3.56636	0.581893	6.1289	8.84887e-10	5.29949e-08	ENPP1
203	ENSG00000011426	23.3483	2.17147	0.582102	3.7304	0.00019118	0.00345914	PRKAG2
204	ENSG00000011451	51.4041	0.213936	0.349041	0.612926	0.539925	0.856511	TTYH1
205	ENSG00000011454	69.1323	-0.145731	0.300211	-0.485429	0.627372	0.894586	SIN3B
206	ENSG00000011465	371.824	-1.84404	0.143872	-12.8172	1.31352e-37	5.38068e-35	DAB2
207	ENSG00000011485	9.95622	0.129604	0.786322	0.164823	0.869084	0.967633	PMCHL1
208	ENSG00000011523	18.3733	-1.01002	0.589669	-1.71287	0.0867372	0.355168	AAK1
209	ENSG00000011566	74.3283	-0.158426	0.304295	-0.520634	0.602622	0.884276	SLC14A2
210	ENSG00000011638	59.7411	-0.921223	0.325484	-2.83031	0.00465024	0.0466893	NXF4
211	ENSG00000012048	11.3773	3.16103	0.964537	3.27725	0.00104823	0.0145262	BMPR1B
212	ENSG00000012061	32.0347	0.400926	0.440621	0.909912	0.362869	0.742508	EMX1
213	ENSG00000012171	10.684	-2.36924	0.84733	-2.79612	0.00517202	0.0506858	WNT10B
214	ENSG00000012174	30.8645	-0.451919	0.444645	-1.01636	0.309458	0.697284	SNHG32
215	ENSG00000012232	36.6244	-0.183433	0.40877	-0.448743	0.653617	0.905384	EPS8
216	ENSG00000012660	136.494	-0.473586	0.216946	-2.18296	0.0290385	0.178608	PLEKHG1
217	ENSG00000012822	13.8806	-0.546971	0.728475	-0.750844	0.452747	0.806079	SLC17A7
218	ENSG00000012963	30.2386	0.0963675	0.456632	0.21104	0.832856	0.959186	BTN2A3P
219	ENSG00000012983	102.511	0.100764	0.277846	0.362663	0.716857	0.923697	APOBEC2
220	ENSG00000013016	16.4058	0.806913	0.621995	1.2973	0.194528	0.560068	IGKV6-21
221	ENSG00000013275	117.859	0.287383	0.234431	1.22587	0.220247	0.598325	PRKACA
222	ENSG00000013288	31.0849	-1.4112	0.471366	-2.99385	0.00275485	0.0317116	PLCH1
223	ENSG00000013297	150.639	-1.00982	0.20972	-4.81506	1.47157e-06	4.89296e-05	CNOT2
224	ENSG00000013306	61.6257	0.0220754	0.327613	0.0673826	0.946277	0.987228	MRNIP
225	ENSG00000013364	18.5705	1.16897	0.61122	1.91252	0.0558093	0.276194	GARRE1
226	ENSG00000013374	62.8415	-0.600751	0.314875	-1.9079	0.0564037	0.277314	PLEKHO1
227	ENSG00000013375	82.7549	0.326595	0.276614	1.18069	0.237727	0.620271	PAX6
228	ENSG00000013392	14.8371	-1.37971	0.686631	-2.00938	0.0444964	0.23623	MACIR
229	ENSG00000013441	35.5075	-0.633766	0.418187	-1.51551	0.129644	0.448871	CKS2
230	ENSG00000013503	14.512	0.308344	0.64974	0.474565	0.635097	0.897851	PRMT6
231	ENSG00000013523	9.0082	0.325843	0.833081	0.39113	0.695701	0.916829	WDTC1
232	ENSG00000013561	25.8973	0.613826	0.49532	1.23925	0.215253	0.59036	SLC22A6
233	ENSG00000013573	4.14463	1.44543	1.2842	1.12555	0.260357	NA	DAXX
234	ENSG00000013583	96.0002	-0.195452	0.255204	-0.765866	0.443756	0.802151	C1GALT1C1
235	ENSG00000013588	14.0483	1.19852	0.685587	1.74817	0.0804354	0.339686	ADAM6
236	ENSG00000013619	12.5439	0.831555	0.709312	1.17234	0.24106	0.624767	MATR3
237	ENSG00000013810	20.7674	1.80644	0.635871	2.84089	0.00449883	0.0455712	TSHZ1
238	ENSG00000014123	104.386	-0.269201	0.245265	-1.09759	0.272382	0.659136	NMNAT2
239	ENSG00000014138	14.5244	1.56229	0.699104	2.2347	0.025437	0.162104	MAN2B2
240	ENSG00000014164	13.7992	0.391554	0.667952	0.586202	0.55774	0.864363	IKZF2
241	ENSG00000014216	56.2617	-0.283941	0.33756	-0.841158	0.400259	0.772241	CALCP
242	ENSG00000014641	162.406	0.107695	0.200018	0.538426	0.590283	0.880425	LTA
243	ENSG00000014824	82.705	0.222391	0.276029	0.805679	0.420428	0.787994	PSME3
244	ENSG00000014914	9.15558	-1.32457	0.8465	-1.56476	0.11764	0.427974	TRAPPC2B
245	ENSG00000014919	22.6412	-0.344234	0.522809	-0.65843	0.510262	0.840984	COL17A1
246	ENSG00000015133	2.92003	0.110163	1.44031	0.0764857	0.939033	NA	SMIM30
247	ENSG00000015153	24.3122	0.413018	0.508019	0.812997	0.41622	0.784414	PJA2
248	ENSG00000015171	102.547	-0.0973941	0.248014	-0.392696	0.694544	0.916129	NXF1
249	ENSG00000015475	35.7874	1.53087	0.467211	3.27661	0.00105062	0.0145397	BDNF
250	ENSG00000015532	34.7902	0.475492	0.431368	1.10229	0.270337	0.657807	CHD8
251	ENSG00000015676	50.7595	0.250961	0.349078	0.718925	0.472187	0.816761	CAND2
252	ENSG00000016082	7.55496	-1.73013	1.02123	-1.69416	0.0902349	0.363586	IL6
253	ENSG00000016864	71.7857	-0.443178	0.294419	-1.50526	0.132257	0.453466	RNF121
254	ENSG00000017260	47.4351	0.427357	0.372654	1.14679	0.251467	0.634304	GBGT1
255	ENSG00000017797	174.928	0.0873697	0.201227	0.434184	0.664155	0.909003	TAF6L
256	ENSG00000018189	93.4942	-0.286995	0.282514	-1.01586	0.309696	0.697465	POLR3A
257	ENSG00000018408	185.273	-0.290924	0.1914	-1.51997	0.128517	0.447061	DDAH2
258	ENSG00000018510	42.7065	0.0749319	0.383284	0.195499	0.845002	0.96113	COLQ
259	ENSG00000018610	12.4119	0.0349518	0.712811	0.0490338	0.960892	0.990386	ZNF471
260	ENSG00000018699	27.3451	-0.408023	0.512381	-0.796327	0.425842	0.792342	FEZF2
261	ENSG00000019144	4.57665	0.400951	1.1477	0.349353	0.726824	NA	ADGRL1
262	ENSG00000019485	26.1046	-0.898612	0.516158	-1.74096	0.0816904	0.343428	EAF2
263	ENSG00000019505	5.9766	-1.2882	1.0314	-1.24898	0.211671	NA	MRPS22
264	ENSG00000019549	220.213	0.144406	0.173686	0.831416	0.405738	0.775975	SELPLG
265	ENSG00000019582	9.57011	-0.675058	0.801042	-0.842724	0.399383	0.771277	SCARB1
266	ENSG00000019991	18.9217	0.491803	0.575265	0.854915	0.392598	0.765623	GYS1
267	ENSG00000019995	17.7285	0.0182648	0.59209	0.030848	0.975391	0.993342	ZNF44
268	ENSG00000020129	16.8216	-0.426918	0.602186	-0.708947	0.478357	0.821058	MTF2
269	ENSG00000020256	25.7454	-0.106479	0.490834	-0.216935	0.828259	0.958224	GOLPH3L
270	ENSG00000020426	49.7366	0.447957	0.35857	1.24929	0.21156	0.583828	MC1R
271	ENSG00000020577	58.4162	0.753905	0.345839	2.17993	0.0292628	0.179449	PADI2
272	ENSG00000020922	24.3682	0.465555	0.506311	0.919505	0.357832	0.739866	ME1
273	ENSG00000021355	9.49045	-0.784105	0.815818	-0.961128	0.336488	0.71911	EEF1A2
274	ENSG00000021574	25.9427	-0.0295485	0.48918	-0.0604042	0.951834	0.988012	SLC4A3
275	ENSG00000021645	9.7201	1.31165	0.836609	1.56782	0.116924	0.42643	SART1
276	ENSG00000021762	17.7247	0.0178799	0.587063	0.0304565	0.975703	0.993342	SMDT1
277	ENSG00000021776	35.0614	0.151027	0.420338	0.3593	0.719371	0.924703	HOMER1
278	ENSG00000021826	6.98062	-1.14643	0.944345	-1.21399	0.22475	0.603635	COX6C
279	ENSG00000022267	482.626	-0.975226	0.123067	-7.92434	2.29368e-15	2.76347e-13	FCGR1A
280	ENSG00000022277	102.096	0.083697	0.252445	0.331546	0.740232	0.934046	FCF1
281	ENSG00000022567	7.02616	-0.580665	0.944919	-0.614513	0.538877	0.85547	PCDHA7
282	ENSG00000022840	94.7803	0.267706	0.265668	1.00767	0.313613	0.701554	KIAA0040
283	ENSG00000023041	30.0337	-0.126018	0.455519	-0.276648	0.78205	0.947827	NEUROD4
284	ENSG00000023171	2.78869	1.21532	1.52286	0.798047	0.424843	NA	POLE4
285	ENSG00000023191	136.814	0.20933	0.218566	0.95774	0.338194	0.7205	RANBP1
286	ENSG00000023228	96.2272	0.237298	0.261826	0.906318	0.364767	0.743992	MUC7
287	ENSG00000023287	221.202	0.0897034	0.172312	0.520587	0.602654	0.884276	GOSR2
288	ENSG00000023318	109.473	0.378144	0.246657	1.53307	0.125257	0.44157	USP18
289	ENSG00000023330	41.7485	0.0286421	0.386009	0.0742006	0.940851	0.985731	ALAS1
290	ENSG00000023516	56.5815	-0.0773324	0.354821	-0.217948	0.82747	0.957939	SERINC3
291	ENSG00000023572	56.5813	0.5979	0.33837	1.767	0.077228	0.332447	CFAP20
292	ENSG00000023608	40.9179	1.1144	0.407406	2.73535	0.00623141	0.0581201	SGCA
293	ENSG00000023697	35.2601	0.282504	0.419785	0.672972	0.500965	0.835839	ABT1
294	ENSG00000023734	274.572	0.432009	0.158586	2.72413	0.00644712	0.0594284	EHMT2
295	ENSG00000023902	194.582	-0.0501601	0.186758	-0.268583	0.78825	0.949429	PSAT1
296	ENSG00000023909	72.2795	1.86398	0.322393	5.78171	7.39449e-09	3.80538e-07	GBX1
297	ENSG00000024048	34.2044	0.601963	0.445355	1.35165	0.176488	0.528792	ACIN1
298	ENSG00000024422	209.394	0.0859289	0.179042	0.479936	0.631273	0.896131	IGKV5-2
299	ENSG00000024526	7.96442	3.10082	1.1519	2.69193	0.00710409	0.0640431	SAMD4B
300	ENSG00000024862	11.4126	-0.82152	0.756182	-1.08641	0.2773	0.664442	SEC14L2
301	ENSG00000025039	10.2972	0.895481	0.823708	1.08713	0.276978	0.663826	GJD2
302	ENSG00000025156	22.6494	-0.333222	0.534744	-0.623144	0.53319	0.852543	HNRNPL
303	ENSG00000025293	71.361	0.0342107	0.299269	0.114314	0.908989	0.979653	KCNIP3
304	ENSG00000025434	2.87449	-1.19854	1.4859	-0.806614	0.419889	NA	TATDN2
305	ENSG00000025708	4.01088	0.889454	1.2515	0.710708	0.477265	NA	DRP2
306	ENSG00000025770	25.0971	0.0151999	0.500411	0.0303748	0.975768	0.993342	TRAV12-1
307	ENSG00000025772	32.7801	0.0560704	0.434449	0.129061	0.89731	0.975599	KHDRBS3
308	ENSG00000025796	247.607	0.265105	0.176344	1.50334	0.132753	0.454081	CKAP4
309	ENSG00000025800	65.5059	0.308937	0.316029	0.977559	0.328293	0.714253	FKBP15
310	ENSG00000026025	5196.08	0.139451	0.0582314	2.39477	0.0166307	0.11994	TPR
311	ENSG00000026103	24.4104	0.832777	0.517194	1.61019	0.107357	0.406274	APOBEC1
312	ENSG00000026297	10.3588	-0.978418	0.788338	-1.24111	0.214563	0.589416	H4C2
313	ENSG00000026508	175.706	1.61542	0.205259	7.87018	3.54139e-15	4.07499e-13	CD22
314	ENSG00000026559	42.0655	0.860001	0.394943	2.17753	0.0294407	0.180109	IRF5
315	ENSG00000026652	42.2535	-0.244112	0.389245	-0.627141	0.530567	0.850984	UGGT2
316	ENSG00000026950	8.64485	0.018022	0.865658	0.0208188	0.98339	0.995837	HCST
317	ENSG00000027001	18.0847	0.813767	0.599697	1.35696	0.174793	0.526332	MAGEA12
318	ENSG00000027697	55.1588	0.161019	0.335569	0.479837	0.631343	0.896131	HSP90AB3P
319	ENSG00000027847	32.9769	-0.0357991	0.435463	-0.0822092	0.93448	0.984914	TDRKH
320	ENSG00000028137	11.2785	1.04918	0.757032	1.38591	0.165775	0.510432	TCP1P2
321	ENSG00000028203	59.8927	-0.204923	0.322171	-0.636071	0.52473	0.848132	PLEKHB2
322	ENSG00000028277	25.282	2.97232	0.631834	4.70427	2.54774e-06	7.90649e-05	PIK3CA
323	ENSG00000028310	36.9485	0.309043	0.412213	0.749716	0.453426	0.806079	FAM217B
324	ENSG00000028528	77.7293	0.00142699	0.290074	0.00491939	0.996075	0.998354	SHMT1
325	ENSG00000028839	26.0034	0.055816	0.484491	0.115206	0.908282	0.979334	WDR46
326	ENSG00000029153	7.48064	2.1086	1.01598	2.07543	0.0379463	0.212703	CACNA2D3
327	ENSG00000029363	258.784	0.122346	0.161294	0.758528	0.448135	0.804519	SCAMP1
328	ENSG00000029364	53.8207	-0.231498	0.340334	-0.68021	0.496371	0.832243	KANSL2
329	ENSG00000029639	14.5818	0.651766	0.653604	0.997187	0.318674	0.705325	STRN4
330	ENSG00000029725	39.763	0.797303	0.406278	1.96245	0.0497095	0.255176	CCN5
331	ENSG00000029993	50.6574	-0.338141	0.348174	-0.971183	0.331457	0.715641	HLA-DQA2
332	ENSG00000030066	33.9829	-0.00503943	0.429452	-0.0117346	0.990637	0.997765	SLC4A1AP
333	ENSG00000030110	28.0471	0.296731	0.479492	0.618845	0.536019	0.85411	AZGP1
334	ENSG00000030419	5.94674	-1.2783	1.03613	-1.23373	0.217303	NA	SLC35D2
335	ENSG00000030582	100.62	-0.759773	0.255145	-2.97781	0.00290313	0.0330344	CMKLR2
336	ENSG00000031003	23.2469	-0.524088	0.521267	-1.00541	0.314699	0.702938	DCAF8
337	ENSG00000031081	11.0088	2.4685	0.876693	2.81569	0.00486724	0.0482998	GPR137
338	ENSG00000031691	8.06355	1.62472	0.961468	1.68983	0.0910605	0.36585	IL17RD
339	ENSG00000031698	272.547	0.0566493	0.159468	0.355239	0.722411	0.926049	RPL12
340	ENSG00000031823	37.3412	0.0378734	0.410168	0.0923362	0.926431	0.983724	MIA
341	ENSG00000032219	77.3717	-0.134216	0.290101	-0.462654	0.643613	0.900421	PTHLH
342	ENSG00000032389	25.476	0.211436	0.494739	0.42737	0.66911	0.911379	TGFB1I1
343	ENSG00000032444	13.7234	1.30822	0.706224	1.85242	0.063966	0.297311	SH2B2
344	ENSG00000032742	21.025	-0.563885	0.544083	-1.0364	0.300018	0.686588	TRIM26
345	ENSG00000033030	14.566	-0.132644	0.644506	-0.205807	0.836942	0.96078	NRDE2
346	ENSG00000033050	62.3319	0.815103	0.322938	2.52402	0.011602	0.0927689	PHYHIP
347	ENSG00000033100	25.5086	-0.23688	0.500269	-0.473505	0.635853	0.898054	DCDC2
348	ENSG00000033122	4.49034	0.746754	1.18362	0.630909	0.5281	NA	IFT46
349	ENSG00000033170	36.0775	0.714181	0.427933	1.66891	0.0951355	0.376026	FMO1
350	ENSG00000033178	51.6127	0.197797	0.351877	0.562121	0.574033	0.871789	BIVM
351	ENSG00000033327	11.7912	0.525517	0.724619	0.725232	0.46831	0.815128	VPS9D1
352	ENSG00000033627	23.1621	0.316306	0.531917	0.594653	0.552075	0.861074	ATP6V1B1
353	ENSG00000033800	60.2264	-0.584977	0.326736	-1.79037	0.0733952	0.323564	SNN
354	ENSG00000033867	33.0174	0.895883	0.44411	2.01726	0.0436686	0.233287	DHRS3
355	ENSG00000034053	25.5391	0.0103961	0.487911	0.0213074	0.983	0.995738	ANXA5
356	ENSG00000034152	43.3055	1.75996	0.410714	4.28512	1.82645e-05	0.00046645	POU5F1B
357	ENSG00000034510	3216.24	-0.000425057	0.0649522	-0.00654415	0.994779	0.998354	APLN
358	ENSG00000034533	10.6619	-0.531166	0.77498	-0.685393	0.493096	0.830422	TRBV12-4
359	ENSG00000034677	37.0807	-0.247624	0.406395	-0.609318	0.542314	0.857128	ADAT1
360	ENSG00000034693	19.5017	0.200206	0.565192	0.354226	0.723169	0.926307	NCOA3
361	ENSG00000034713	127.995	-0.111337	0.225641	-0.493428	0.62171	0.892353	RAB31
362	ENSG00000035115	23.2867	-0.307319	0.522615	-0.588041	0.556505	0.864363	TANC2
363	ENSG00000035141	59.3897	0.32513	0.325314	0.999436	0.317584	0.704587	ZNF644
364	ENSG00000035403	602.143	0.297139	0.121647	2.44264	0.0145803	0.10947	TPD52-MRPS28
365	ENSG00000035681	19.8465	0.270086	0.558893	0.483251	0.628918	0.895045	GLRA3
366	ENSG00000035687	59.4192	0.262655	0.327448	0.802128	0.422479	0.789367	ADSS2
367	ENSG00000035862	254.942	0.128966	0.1631	0.790717	0.429109	0.7942	TBCE
368	ENSG00000035928	180.644	-0.103791	0.190884	-0.543738	0.586621	0.878106	PTPRN2
369	ENSG00000036054	73.9441	0.458586	0.292096	1.56999	0.116419	0.426105	SLC47A1
370	ENSG00000036257	29.7884	-0.486275	0.463795	-1.04847	0.294423	0.680168	PTP4A2
371	ENSG00000036530	6.81751	-0.693187	0.956471	-0.724735	0.468615	0.815128	ARPC1A
372	ENSG00000036549	36.191	0.0556115	0.412861	0.134698	0.892851	0.974185	CBLC
373	ENSG00000037042	11.682	-0.859234	0.777127	-1.10566	0.268876	0.656234	DUX4L8
374	ENSG00000037241	61.9882	0.126654	0.317067	0.399454	0.689559	0.91497	SNX15
375	ENSG00000037474	52.9868	0.702192	0.353284	1.98762	0.0468543	0.245064	RPL31P1
376	ENSG00000037637	35.5777	-0.211877	0.420271	-0.504143	0.614161	0.889206	DDX41
377	ENSG00000037749	38.3517	-0.269986	0.400069	-0.674849	0.499772	0.835073	LYN
378	ENSG00000037757	13.959	-0.0175886	0.662982	-0.0265295	0.978835	0.994302	C6orf62
379	ENSG00000037897	10.7279	1.13455	0.78782	1.44011	0.149835	0.484974	CD180
380	ENSG00000037965	65.8485	-0.299181	0.31201	-0.958884	0.337617	0.720321	HLA-K
381	ENSG00000038002	7.59618	-1.99227	0.991974	-2.00839	0.0446015	0.236599	AGA
382	ENSG00000038210	16.9499	1.00066	0.628754	1.5915	0.111497	0.414312	LAX1
383	ENSG00000038219	259.762	-0.150497	0.160372	-0.938429	0.348024	0.730276	CCDC162P
384	ENSG00000038274	61.1912	-0.122812	0.327834	-0.374615	0.707946	0.921509	SNORD59A
385	ENSG00000038295	5.14104	1.04548	1.12602	0.928469	0.353164	NA	TCEA3
386	ENSG00000038382	134.2	1.08671	0.228125	4.76364	1.90133e-06	6.13922e-05	TFAM
387	ENSG00000038427	302.279	0.517932	0.154282	3.35705	0.000787778	0.0115417	MAPK14
388	ENSG00000038532	13.8413	-0.441565	0.669052	-0.659986	0.509263	0.839968	GPAA1P1
389	ENSG00000039123	27.6506	0.385299	0.487079	0.79104	0.428921	0.794052	PHLDB1
390	ENSG00000039319	40.3852	-0.474048	0.405379	-1.1694	0.242244	0.625892	STXBP5L
391	ENSG00000039523	61.1993	0.743049	0.341033	2.17882	0.0293453	0.179847	TMEM237
392	ENSG00000039560	309.218	0.870178	0.158271	5.49801	3.84103e-08	1.75607e-06	NPAP1
393	ENSG00000039650	11.4715	0.0591808	0.729393	0.081137	0.935333	0.985244	RAB35
394	ENSG00000040199	21.9268	0.671049	0.544772	1.2318	0.218024	0.595646	PMF1
395	ENSG00000040275	38.63	1.19418	0.429827	2.77829	0.00546466	0.0527958	TSPEAR-AS1
396	ENSG00000040341	24.2585	-0.724827	0.516185	-1.4042	0.160259	0.502976	NUPR1
397	ENSG00000040487	22.3507	0.25653	0.523192	0.490318	0.623909	0.89313	HSPD1P7
398	ENSG00000040531	9.07219	0.0156124	0.817337	0.0191015	0.98476	0.995944	CSNK2B
399	ENSG00000040608	6.50921	-0.591367	0.979478	-0.603757	0.546005	0.858521	BCORL1
400	ENSG00000040633	56.9226	0.132939	0.335496	0.396247	0.691923	0.915749	HS1BP3
401	ENSG00000040731	8.42289	-0.820132	0.873653	-0.938739	0.347865	0.730167	CDK11B
402	ENSG00000040933	19.5454	0.457036	0.563205	0.811492	0.417083	0.78503	RBPJ
403	ENSG00000041353	5.14522	-2.2944	1.20775	-1.89973	0.0574681	NA	PSMB9
404	ENSG00000041357	312.293	0.175497	0.156726	1.11977	0.262813	0.649487	PRB1
405	ENSG00000041802	32.8395	0.410736	0.462123	0.888802	0.37411	0.753041	COMMD4
406	ENSG00000041880	4.39165	-0.911165	1.18502	-0.768904	0.44195	NA	ATG13
407	ENSG00000041982	116.705	1.86776	0.256428	7.28375	3.24667e-13	2.99542e-11	AGFG1
408	ENSG00000041988	10.0059	-1.05174	0.7941	-1.32444	0.185358	0.543929	PIGO
409	ENSG00000042062	6.19623	-0.657594	1.03288	-0.636659	0.524347	0.847946	C2orf76
410	ENSG00000042088	13.7817	0.695567	0.745216	0.933377	0.350625	0.733271	UQCC1
411	ENSG00000042286	10.1	1.58861	0.840786	1.88943	0.0588343	0.284179	PCBD2
412	ENSG00000042317	21.9037	-0.609082	0.537034	-1.13416	0.256728	0.641528	TMEM140
413	ENSG00000042429	8.65672	-0.283493	0.855485	-0.331383	0.740355	0.934086	DEDD
414	ENSG00000042445	20.5473	-0.966166	0.556266	-1.73688	0.0824085	0.345455	BRWD1
415	ENSG00000042493	42.6724	0.171035	0.385833	0.443289	0.657557	0.906879	CALCB
416	ENSG00000042753	148.466	0.590563	0.211308	2.7948	0.00519314	0.0508059	CHRNB1
417	ENSG00000043093	46.429	0.0819528	0.365167	0.224425	0.822426	0.957534	WT1-AS
418	ENSG00000043514	22.2471	-0.52051	0.52774	-0.986301	0.323986	0.709871	C9orf78
419	ENSG00000044090	43.2971	-1.01574	0.393293	-2.58266	0.00980433	0.0821654	GTF2IRD1
420	ENSG00000044115	367.216	0.0500671	0.136701	0.366254	0.714176	0.923111	CSNK2B
421	ENSG00000044446	4.44861	-0.0595914	1.19914	-0.0496952	0.960365	NA	PC
422	ENSG00000044459	51.3214	0.188719	0.359717	0.524633	0.599839	0.884276	RAB4B
423	ENSG00000044524	20.3519	-1.16124	0.563395	-2.06115	0.0392885	0.217805	EIF5AP2
424	ENSG00000044574	1278	0.391666	0.0876351	4.46928	7.84842e-06	0.000223326	HOXB5
425	ENSG00000046604	48.5592	0.776204	0.365049	2.1263	0.0334782	0.195803	DYNC1H1
426	ENSG00000046647	24.4553	-0.642308	0.506997	-1.26689	0.205196	0.57573	NLGN3
427	ENSG00000046651	64.3524	0.328664	0.311817	1.05403	0.291869	0.678555	ANP32A
428	ENSG00000046653	55.0469	0.481952	0.349514	1.37892	0.167919	0.51456	GLUD2
429	ENSG00000046889	4.62827	-2.60455	1.34531	-1.93602	0.0528647	NA	YRDC
430	ENSG00000047056	15.0176	0.375851	0.639844	0.58741	0.556928	0.864363	PRDM7
431	ENSG00000047188	29.6424	-0.0586776	0.462528	-0.126863	0.899049	0.976059	ZNF350
432	ENSG00000047230	34.3224	-0.401714	0.440591	-0.911762	0.361894	0.741825	RABL6
433	ENSG00000047249	49.9844	0.801644	0.363387	2.20603	0.0273816	0.171193	IRAK4
434	ENSG00000047315	26.0723	0.635939	0.490675	1.29605	0.194959	0.560499	PI3
435	ENSG00000047346	21.6828	-0.466291	0.545012	-0.855561	0.392241	0.765281	CHD7
436	ENSG00000047410	236.107	-0.0211297	0.172121	-0.12276	0.902297	0.977202	PRDX2
437	ENSG00000047578	9.69251	-0.299986	0.801875	-0.374106	0.708326	0.921509	MAPRE1
438	ENSG00000047579	32.5478	0.193686	0.444067	0.436163	0.662718	0.908919	OR6L2P
439	ENSG00000047621	19.2869	0.308853	0.585022	0.527934	0.597545	0.883549	ERBIN
440	ENSG00000047634	27.3612	0.139263	0.472548	0.294706	0.768218	0.942119	MRPL23
441	ENSG00000047644	33.2108	0.134689	0.430945	0.312543	0.754628	0.938183	RFK
442	ENSG00000047648	21.1871	-0.972414	0.549888	-1.76838	0.0769966	0.33173	ARL4D
443	ENSG00000047849	342.567	0.201099	0.145462	1.38249	0.166821	0.512575	LIPE
444	ENSG00000047932	64.7255	-0.0749753	0.310528	-0.241444	0.809211	0.954852	APOM
445	ENSG00000048028	19.6985	-0.273852	0.561155	-0.488015	0.625539	0.893672	YAE1
446	ENSG00000048052	12.4874	0.959518	0.723267	1.32664	0.184627	0.543166	CABP1
447	ENSG00000048140	25.6031	0.200768	0.489575	0.410088	0.681742	0.912166	CATSPERZ
448	ENSG00000048162	35.9206	0.958072	0.440407	2.17542	0.0295984	0.180534	YARS2
449	ENSG00000048342	43.2156	-0.692699	0.382965	-1.80878	0.0704853	0.315711	PAPOLB
450	ENSG00000048392	21.3813	0.39339	0.544153	0.72294	0.469717	0.815957	IGKV2-26
451	ENSG00000048405	46.7591	0.248623	0.369664	0.672566	0.501223	0.836093	CIDECP1
452	ENSG00000048471	15.3818	-0.195947	0.626423	-0.312803	0.75443	0.938183	KRTAP9-4
453	ENSG00000048544	75.0052	-0.114793	0.301271	-0.381028	0.703182	0.91955	ZRANB1
454	ENSG00000048649	207.877	-0.38615	0.177494	-2.17556	0.029588	0.180534	CCDC174
455	ENSG00000048707	18.8605	-0.297014	0.572906	-0.518434	0.604155	0.884637	TET2
456	ENSG00000048740	49.414	-1.22987	0.380034	-3.23621	0.00121127	0.0164493	RACK1
457	ENSG00000048828	130.7	0.414173	0.226953	1.82493	0.0680117	0.309559	NLGN1
458	ENSG00000048991	40.883	0.14764	0.397456	0.371461	0.710294	0.921871	KANK1
459	ENSG00000049089	19.4176	-0.916057	0.56925	-1.60923	0.107565	0.406392	CNP
460	ENSG00000049130	42.2843	1.82566	0.421607	4.33024	1.4895e-05	0.000386176	MAD2L1
461	ENSG00000049167	28.3193	0.0883407	0.47791	0.184848	0.853348	0.962586	CHRNA4
462	ENSG00000049192	7.16702	-1.00085	0.936316	-1.06892	0.285105	0.671757	COPS8
463	ENSG00000049239	109.681	-0.739925	0.241965	-3.05799	0.0022283	0.0268155	COPS2
464	ENSG00000049245	60.4928	0.055942	0.319825	0.174914	0.861147	0.966225	PIAS2
465	ENSG00000049246	7.43212	-1.08125	0.917447	-1.17854	0.238582	0.621394	RDH16
466	ENSG00000049249	3.15862	0.736167	1.49416	0.492695	0.622228	NA	IGFALS
467	ENSG00000049323	168.854	-0.379128	0.195436	-1.93991	0.052391	0.264909	LAIR2
468	ENSG00000049449	151.987	-0.223474	0.206704	-1.08113	0.279639	0.667335	PTPN12
469	ENSG00000049540	100.174	-0.512702	0.250531	-2.04646	0.0407109	0.222239	EFNA5
470	ENSG00000049541	27.3751	0.856884	0.497518	1.72232	0.0850121	0.35078	PTPRO
471	ENSG00000049618	108.216	-0.0949491	0.241556	-0.393072	0.694266	0.916068	VTRNA1-2
472	ENSG00000049656	120.238	0.691183	0.233887	2.9552	0.00312467	0.034997	MRM1
473	ENSG00000049759	41.8663	-0.714421	0.384736	-1.85691	0.0633234	0.295691	STK38L
474	ENSG00000049769	9.55546	-0.00217234	0.795943	-0.00272926	0.997822	0.998993	KBTBD8
475	ENSG00000049860	17.4877	1.27932	0.617827	2.07067	0.0383895	0.214255	GUSB
476	ENSG00000049883	9.53262	-0.670226	0.812457	-0.824937	0.409407	0.779175	FKRP
477	ENSG00000050130	12.3138	-0.139935	0.708729	-0.197445	0.843479	0.96113	SEPSECS
478	ENSG00000050165	176.381	1.48873	0.207296	7.18169	6.88568e-13	5.87635e-11	OR12D2
479	ENSG00000050327	2.38602	0.821127	1.63054	0.503593	0.614548	NA	ZNF79
480	ENSG00000050393	64.0234	0.40942	0.317482	1.28958	0.197195	0.563313	MARCHF4
481	ENSG00000050405	503.582	0.802424	0.1228	6.5344	6.3865e-11	4.38954e-09	ZNF691
482	ENSG00000050426	25.278	-1.52464	0.517545	-2.9459	0.00322012	0.0357671	KAT6B
483	ENSG00000050555	7.3127	0.910194	0.933776	0.974745	0.329687	0.714993	MUC12
484	ENSG00000050730	2.25468	2.77114	2.01482	1.37538	0.169014	NA	OR52J1P
485	ENSG00000050748	35.4143	0.379046	0.424298	0.893348	0.371671	0.750746	POU5F1
486	ENSG00000050820	273.58	0.430386	0.156972	2.7418	0.00611032	0.057409	TRIP13
487	ENSG00000051009	11.7844	-1.01451	0.740425	-1.37017	0.170634	0.51946	OR4F7P
488	ENSG00000051108	159.512	0.038486	0.200424	0.192023	0.847724	0.961838	MAP4K4
489	ENSG00000051128	70.4638	0.193359	0.298186	0.648452	0.516693	0.844134	BMP15
490	ENSG00000051180	9.4323	1.88214	0.911043	2.06592	0.0388359	0.216148	PSMD2
491	ENSG00000051341	3.9042	5.22744	1.83089	2.85513	0.00430187	NA	FAM3C
492	ENSG00000051382	6.36652	0.0691546	0.97476	0.0709453	0.943441	0.986601	PDCD1
493	ENSG00000051523	26.2677	0.46195	0.491147	0.940554	0.346934	0.729258	CTNNA1
494	ENSG00000051596	6.89957	-0.515704	0.964407	-0.534737	0.592832	0.881546	HDHD3
495	ENSG00000051620	112.048	-0.0644105	0.238462	-0.270107	0.787078	0.948865	ADGRL2
496	ENSG00000051825	14.1891	0.381568	0.674833	0.565426	0.571784	0.870728	KBTBD11
497	ENSG00000052126	61.1137	-0.665494	0.337538	-1.97161	0.0486539	0.251057	EVL
498	ENSG00000052723	77.5503	-0.365299	0.286545	-1.27484	0.202365	0.571861	TNFAIP8L2
499	ENSG00000052749	24.6072	0.372624	0.511992	0.727792	0.466741	0.814888	CEP164
500	ENSG00000052795	59.8994	0.0668482	0.327351	0.204209	0.83819	0.960921	OTUD7B
501	ENSG00000052802	313.125	-0.559903	0.15121	-3.70281	0.000213228	0.0038043	RPL18A
502	ENSG00000052841	69.5758	-0.10851	0.302309	-0.358936	0.719643	0.924703	USP40
503	ENSG00000053254	162.599	0.313299	0.200664	1.56131	0.118451	0.429095	CFTR
504	ENSG00000053371	36.5831	-0.52593	0.417513	-1.25967	0.207787	0.579118	H2AC15
505	ENSG00000053372	82.2411	1.05571	0.290098	3.63916	0.000273525	0.00471583	SERTAD3
506	ENSG00000053501	18.9291	-1.00486	0.59377	-1.69233	0.0905823	0.364531	MIS18BP1
507	ENSG00000053770	37.253	0.283687	0.412057	0.688465	0.49116	0.829438	P3H2
508	ENSG00000053900	11.3848	0.552077	0.774689	0.712643	0.476067	0.819242	TRAJ1
509	ENSG00000054116	79.2039	0.151693	0.281445	0.538981	0.5899	0.880212	MYOF
510	ENSG00000054118	223.416	0.0595747	0.171597	0.347179	0.728457	0.928223	AQR
511	ENSG00000054148	41.8115	-0.162902	0.400559	-0.406686	0.684238	0.91282	TRBV5-3
512	ENSG00000054267	159.097	-0.345942	0.211396	-1.63646	0.101743	0.39271	ZNF219
513	ENSG00000054282	24.9509	-0.030585	0.526809	-0.058057	0.953703	0.988878	CIB1
514	ENSG00000054356	10.258	2.05281	0.862768	2.37933	0.0173442	0.123778	MASP1
515	ENSG00000054392	11.5885	-0.971959	0.73336	-1.32535	0.185055	0.543929	MAP1S
516	ENSG00000054523	69.61	0.0302141	0.299124	0.101009	0.919544	0.982103	COPE
517	ENSG00000054598	22.4389	0.472937	0.537937	0.879167	0.379311	0.756479	FDPS
518	ENSG00000054611	16.7401	0.259697	0.605583	0.428838	0.668041	0.910488	SIRT1
519	ENSG00000054654	65.3676	-0.126323	0.308792	-0.409087	0.682476	0.912605	DENND3
520	ENSG00000054793	33.4896	-0.150236	0.428599	-0.350528	0.725942	0.927657	SFI1
521	ENSG00000054965	37.4809	-0.3441	0.404189	-0.851334	0.394584	0.766522	INPP5F
522	ENSG00000054967	3.92646	1.33864	1.30653	1.02457	0.305564	NA	NBPF3
523	ENSG00000054983	18.9102	-0.500749	0.570624	-0.877546	0.38019	0.757134	FUT1
524	ENSG00000055044	70.0719	0.916595	0.305752	2.99783	0.00271907	0.0314289	PHF11
525	ENSG00000055070	109.122	0.172551	0.243779	0.707818	0.479058	0.821058	BCL2L13
526	ENSG00000055118	40.5825	-0.543818	0.389337	-1.39678	0.16248	0.506378	IRF7
527	ENSG00000055130	68.5505	0.111107	0.303438	0.36616	0.714245	0.923111	MFAP5
528	ENSG00000055147	39.7938	-0.79364	0.3968	-2.0001	0.0454894	0.239762	UBD
529	ENSG00000055163	18.2649	0.20539	0.586179	0.350389	0.726047	0.927657	SACS
530	ENSG00000055208	87.2939	0.119041	0.276165	0.431051	0.666431	0.909868	EXOC3
531	ENSG00000055211	91.1942	-0.0150483	0.27115	-0.055498	0.955742	0.989206	MYL10
532	ENSG00000055332	140.969	-0.0121018	0.214258	-0.0564821	0.954958	0.989206	PPARD
533	ENSG00000055483	32.1162	0.280092	0.441331	0.634653	0.525655	0.848287	SHD
534	ENSG00000055609	91.5113	-0.244038	0.262838	-0.928473	0.353162	0.735707	KIR2DL5A
535	ENSG00000055917	54.8641	-0.348017	0.339287	-1.02573	0.305019	0.691422	ZHX3
536	ENSG00000055950	42.9564	-0.0218687	0.383046	-0.0570917	0.954472	0.989206	PARP9
537	ENSG00000056050	93.2355	0.153482	0.259207	0.592121	0.55377	0.862043	SEMA5B
538	ENSG00000056097	217.614	-0.0310173	0.18233	-0.170116	0.864919	0.967143	TUBD1
539	ENSG00000056277	19.9959	-0.0618739	0.551972	-0.112096	0.910747	0.979713	SPATA6L
540	ENSG00000056586	57.2881	0.0617925	0.343508	0.179887	0.857242	0.964597	SIRT6
541	ENSG00000056736	4.01227	-0.38214	1.2422	-0.307631	0.758363	NA	STX17
542	ENSG00000056972	12.8492	-0.158996	0.716379	-0.221943	0.824358	0.957748	HMGN4
543	ENSG00000056998	38.8059	-0.90986	0.408792	-2.22573	0.0260325	0.164466	TNKS
544	ENSG00000057019	97.8142	0.876086	0.269551	3.25017	0.00115338	0.01577	PLA2G4E
545	ENSG00000057252	47.6688	0.486705	0.363146	1.34025	0.180165	0.534308	SI
546	ENSG00000057608	346.361	0.0512186	0.145348	0.352385	0.72455	0.927462	GAGE7
547	ENSG00000057657	7.79977	0.827192	0.89812	0.921027	0.357037	0.738946	CFB
548	ENSG00000057663	43.0403	-0.0626159	0.378277	-0.165529	0.868527	0.96736	DLGAP2
549	ENSG00000057704	9.16497	-2.90089	0.975313	-2.97432	0.00293642	0.0332286	CCL28
550	ENSG00000057757	33.6603	-0.467484	0.429293	-1.08896	0.276171	0.662512	ZC4H2
551	ENSG00000057935	38.2065	-0.493961	0.406821	-1.2142	0.224672	0.603635	SAR1A
552	ENSG00000058056	13.813	0.661298	0.672191	0.983795	0.325216	0.711046	B4GALT2
553	ENSG00000058063	25.1076	0.616499	0.512158	1.20373	0.228694	0.607695	ENPP4
554	ENSG00000058085	2.65354	3.08543	1.9457	1.58577	0.112791	NA	KIR3DL2
555	ENSG00000058091	37.6559	-0.324212	0.404718	-0.801083	0.423083	0.789698	CNTN3
556	ENSG00000058262	317.418	0.32267	0.149679	2.15574	0.0311038	0.186933	TRAJ18
557	ENSG00000058272	253.888	0.0802513	0.165514	0.484861	0.627775	0.894773	MSH5
558	ENSG00000058453	22.052	-1.9414	0.574211	-3.38099	0.000722261	0.0107081	NCR1
559	ENSG00000058600	19.5032	0.337946	0.583424	0.579246	0.562423	0.866251	RIF1
560	ENSG00000058668	109.343	-0.711563	0.244193	-2.91394	0.00356902	0.0384336	ATP1A3
561	ENSG00000058729	32.8584	0.133661	0.437022	0.305845	0.759723	0.93988	PCMTD2
562	ENSG00000058799	26.1646	-0.0579173	0.488564	-0.118546	0.905635	0.978747	COMMD10
563	ENSG00000058804	20.6244	0.966556	0.57171	1.69064	0.0909054	0.36537	MRPS10
564	ENSG00000059122	15.5337	1.0313	0.644927	1.5991	0.109799	0.410482	OR5V1
565	ENSG00000059378	3.05188	0.808083	1.46793	0.550491	0.581983	NA	MID1IP1
566	ENSG00000059573	116.591	-0.285368	0.235331	-1.21262	0.225274	0.604141	PSMA4
567	ENSG00000059588	10.9716	-0.0401121	0.75737	-0.0529623	0.957762	0.989852	SRD5A1
568	ENSG00000059691	17.3163	-0.058763	0.598151	-0.0982411	0.921741	0.982434	P2RX7
569	ENSG00000059728	12.9957	-0.379555	0.682264	-0.556317	0.577994	0.873848	LDHA
570	ENSG00000059758	23.5834	0.689589	0.529861	1.30145	0.193103	0.557824	OCRL
571	ENSG00000059769	48.4116	0.586555	0.369692	1.5866	0.112602	0.41736	HERC2P9
572	ENSG00000059804	52.0603	1.11782	0.357721	3.12485	0.00177894	0.0223809	SCNN1D
573	ENSG00000059915	14.2687	-0.428069	0.659051	-0.649524	0.516	0.844134	PTPA
574	ENSG00000060069	17.1599	0.709992	0.606445	1.17074	0.241702	0.625226	NR1I2
575	ENSG00000060138	490.44	0.984336	0.126678	7.77037	7.826e-15	8.59457e-13	TKTL1
576	ENSG00000060237	142.49	0.40568	0.215104	1.88597	0.0592991	0.284975	DUSP21
577	ENSG00000060339	213.12	0.185017	0.177612	1.04169	0.297556	0.684375	TMLHE
578	ENSG00000060491	37.1746	-0.286668	0.414382	-0.691796	0.489066	0.828677	ZNF268
579	ENSG00000060642	9.87972	-1.48726	0.839214	-1.7722	0.0763607	0.33066	ANO1
580	ENSG00000060656	3.57593	-0.798061	1.30583	-0.611152	0.541099	NA	CTIF
581	ENSG00000060688	50.3297	-0.21657	0.355294	-0.609553	0.542158	0.857128	ARHGEF1
582	ENSG00000060718	195.833	-0.468308	0.185909	-2.51901	0.0117686	0.0932748	CNTF
583	ENSG00000060749	94.2382	-0.230147	0.270613	-0.850467	0.395065	0.766698	LENG1
584	ENSG00000060762	48.9714	0.103818	0.365991	0.283664	0.776668	0.944901	HSD17B14
585	ENSG00000060982	338.53	-0.0463402	0.142383	-0.325461	0.744832	0.935401	BACH1
586	ENSG00000061273	50.0182	0.271651	0.366557	0.741088	0.45864	0.807555	TRAPPC12
587	ENSG00000061337	25.5672	0.807548	0.501322	1.61084	0.107216	0.405913	SUB1
588	ENSG00000061676	146.18	0.783064	0.220722	3.54774	0.000388548	0.00630606	ENOX2
589	ENSG00000061794	71.2108	0.423187	0.300903	1.40639	0.159609	0.50186	ESYT2
590	ENSG00000061918	13.6473	-1.6741	0.713199	-2.34732	0.0189092	0.131021	GRM4
591	ENSG00000061936	61.3969	-0.610404	0.324452	-1.88134	0.0599264	0.286141	RXRB
592	ENSG00000061938	19.6891	0.35285	0.573288	0.615486	0.538234	0.85498	ARHGAP44
593	ENSG00000061987	27.2497	-0.220767	0.477006	-0.462818	0.643495	0.900421	GPR45
594	ENSG00000062038	15.4627	-1.353	0.648827	-2.08531	0.0370411	0.208922	CD74
595	ENSG00000062194	128.108	-0.127392	0.223163	-0.570849	0.568102	0.869323	CELF5
596	ENSG00000062370	10.2279	-1.53359	0.885633	-1.73163	0.0833399	0.347368	VIL1
597	ENSG00000062485	90.3697	0.480099	0.292331	1.64231	0.100525	0.389362	CRHR2
598	ENSG00000062598	30.9309	-0.376912	0.444951	-0.847088	0.396946	0.7678	STAMBPL1
599	ENSG00000062650	88.3773	0.362952	0.267915	1.35473	0.175504	0.526637	NRM
600	ENSG00000062716	195.51	0.908335	0.187578	4.84244	1.28257e-06	4.37827e-05	EFHD1
601	ENSG00000062725	104.856	-0.0535965	0.247368	-0.216667	0.828468	0.958256	HNRNPR
602	ENSG00000062822	5.6642	2.02709	1.15914	1.7488	0.0803262	NA	PHKB
603	ENSG00000063046	136.641	-0.618956	0.217545	-2.84519	0.00443856	0.0452742	ECT2
604	ENSG00000063127	3.12495	0.763089	1.42468	0.535621	0.59222	NA	TRDJ2
605	ENSG00000063169	19.2973	-0.212007	0.584698	-0.362593	0.716909	0.923697	IGLV1-51
606	ENSG00000063177	1166.59	-0.279872	0.0917609	-3.05002	0.0022883	0.0274087	UPF1
607	ENSG00000063180	4.15826	-4.182	1.79684	-2.32742	0.0199427	NA	GAS8-AS1
608	ENSG00000063241	45.8735	0.00763519	0.384829	0.0198405	0.984171	0.995944	ALG12
609	ENSG00000063244	35.3645	0.446931	0.425463	1.05046	0.293507	0.679586	LILRA3
610	ENSG00000063245	118.84	0.245588	0.262189	0.936684	0.348921	0.730851	TRAJ21
611	ENSG00000063322	44.6066	-0.620972	0.374153	-1.65967	0.0969806	0.380674	TRMT12
612	ENSG00000063587	22.6234	0.564509	0.532147	1.06081	0.288774	0.675072	UBD
613	ENSG00000063601	14.7496	0.598302	0.658275	0.908894	0.363406	0.742768	MMP23A
614	ENSG00000063660	87.9983	0.923597	0.277115	3.3329	0.000859462	0.0124671	GLP1R
615	ENSG00000063761	4.80998	0.22756	1.13387	0.200694	0.840938	NA	CFC1
616	ENSG00000063854	33.0889	-0.150647	0.453741	-0.332012	0.73988	0.934046	GTF2A1
617	ENSG00000063978	30.9727	0.385853	0.462449	0.83437	0.404073	0.775237	RAD51D
618	ENSG00000064012	13.6071	0.344651	0.682627	0.504888	0.613637	0.889025	CAPG
619	ENSG00000064042	326.332	-1.99675	0.154556	-12.9193	3.50258e-38	1.55956e-35	CHEK2
620	ENSG00000064102	40.6325	0.165498	0.391286	0.422958	0.672326	0.911714	EVA1B
621	ENSG00000064115	46.2719	-0.177139	0.366515	-0.483306	0.628879	0.895045	COX16
622	ENSG00000064199	3.91029	-0.987863	1.27427	-0.775239	0.438198	NA	MRPL30
623	ENSG00000064225	4.09339	0.491085	1.21638	0.403728	0.686413	NA	RBM12
624	ENSG00000064300	11.9223	-2.55104	0.809957	-3.14959	0.00163498	0.0209298	NARS1
625	ENSG00000064309	6.27728	-1.38534	1.0125	-1.36823	0.171239	0.520218	C1GALT1C1
626	ENSG00000064313	49.6943	0.24493	0.361373	0.677776	0.497914	0.833538	SP1
627	ENSG00000064393	63.5353	0.329813	0.320002	1.03066	0.302701	0.689034	TRBV12-1
628	ENSG00000064419	81.6845	0.267458	0.291586	0.917251	0.359011	0.740659	ARL6IP1
629	ENSG00000064490	3.22452	-0.16108	1.35376	-0.118987	0.905286	NA	H4C12
630	ENSG00000064545	27.52	-0.151198	0.473423	-0.319372	0.749444	0.93724	H2BC12L
631	ENSG00000064547	4.62688	-1.03054	1.15263	-0.894082	0.371278	NA	PER2
632	ENSG00000064601	4.04455	0.870965	1.2493	0.697161	0.485702	NA	PKP2
633	ENSG00000064607	56.0077	-0.174192	0.372176	-0.468036	0.639759	0.899197	ZC3H11A
634	ENSG00000064651	146.94	-0.389445	0.21001	-1.85441	0.0636806	0.296838	CCL20
635	ENSG00000064652	27.626	0.715444	0.488059	1.4659	0.142676	0.471946	TRDJ3
636	ENSG00000064666	248.991	-0.0785324	0.167127	-0.469897	0.638429	0.89886	CLPS
637	ENSG00000064692	45.0885	-0.502934	0.373412	-1.34686	0.178026	0.530914	PPT2
638	ENSG00000064703	36.5314	0.848296	0.426585	1.98857	0.0467483	0.244759	PNRC1
639	ENSG00000064726	25.3921	-0.0188628	0.491805	-0.0383542	0.969405	0.992331	PBDC1
640	ENSG00000064763	35.5334	0.75988	0.429067	1.77101	0.0765594	0.33096	RMDN3
641	ENSG00000064932	22.566	0.73811	0.528789	1.39585	0.16276	0.506637	ZWINT
642	ENSG00000064933	28.9547	-0.065883	0.467682	-0.140871	0.887972	0.973525	PGK1
643	ENSG00000064961	64.52	-0.498337	0.312295	-1.59572	0.11055	0.41229	CTDSP2
644	ENSG00000064989	5.97946	-1.83131	1.10576	-1.65615	0.0976915	NA	ZBTB5
645	ENSG00000064995	70.8625	-0.0714534	0.29728	-0.240357	0.810053	0.954852	SPG7
646	ENSG00000064999	21.6955	-1.01584	0.539846	-1.88172	0.0598741	0.286141	NT5C2
647	ENSG00000065000	194.843	0.397411	0.191588	2.0743	0.0380513	0.212942	KRT36
648	ENSG00000065029	15.1897	-0.154214	0.645723	-0.238824	0.811242	0.95524	UBE2V2
649	ENSG00000065054	40.0808	-0.227204	0.414533	-0.548096	0.583626	0.876252	CLDN8
650	ENSG00000065057	20.7685	-0.0427905	0.548995	-0.0779434	0.937873	0.985508	NEUROD2
651	ENSG00000065060	11.9671	-0.152106	0.734111	-0.207197	0.835856	0.960473	RPL34P3
652	ENSG00000065135	163.62	0.0845891	0.202243	0.418255	0.67576	0.911714	GFPT1
653	ENSG00000065150	206.029	0.448917	0.183038	2.45258	0.0141834	0.107197	KIR2DS4
654	ENSG00000065154	115.782	0.353049	0.235998	1.49598	0.134658	0.458004	NFKBIB
655	ENSG00000065183	41.7964	0.20044	0.388214	0.516313	0.605636	0.885117	NPC2
656	ENSG00000065243	97.2062	-0.166293	0.256383	-0.648611	0.51659	0.844134	PON2
657	ENSG00000065268	50.094	0.0690649	0.359471	0.192129	0.847641	0.961838	SLC7A10
658	ENSG00000065308	190.46	0.856129	0.20027	4.27488	1.91243e-05	0.000482394	NCR1
659	ENSG00000065328	12.1546	6.86569	1.57551	4.35775	1.31407e-05	0.000347737	TMEM70
660	ENSG00000065357	20.2316	0.14994	0.551278	0.271987	0.785632	0.948865	CYP3A51P
661	ENSG00000065413	15.5003	-0.466361	0.628605	-0.741899	0.458149	0.807555	CORO6
662	ENSG00000065427	147.464	0.321168	0.220005	1.45982	0.14434	0.474942	INPPL1
663	ENSG00000065457	32.8205	0.0248697	0.451611	0.0550688	0.956084	0.989206	ACSBG1
664	ENSG00000065485	70.4982	-0.0578436	0.2964	-0.195154	0.845272	0.96113	KHDRBS1
665	ENSG00000065491	14.4081	0.159405	0.656379	0.242855	0.808118	0.954641	NTAQ1
666	ENSG00000065518	147.811	0.138484	0.220016	0.629427	0.529069	0.849647	MUC4
667	ENSG00000065526	81.2336	0.391055	0.284383	1.3751	0.1691	0.51691	DDX20
668	ENSG00000065534	228.989	-0.174071	0.171993	-1.01208	0.311498	0.698657	MRC1
669	ENSG00000065548	169.562	0.197554	0.197166	1.00196	0.316361	0.703562	ABCF3
670	ENSG00000065559	49.4649	0.544104	0.357279	1.52291	0.127781	0.446277	RRM2
671	ENSG00000065600	14.8629	-0.187817	0.637502	-0.294614	0.768289	0.942119	WDR55
672	ENSG00000065613	123.908	0.321436	0.227823	1.4109	0.158273	0.49996	MYOT
673	ENSG00000065615	7.26577	1.1399	0.944558	1.20681	0.227506	0.606427	DMGDH
674	ENSG00000065665	9.19687	-0.0425105	0.867594	-0.0489981	0.960921	0.990386	HYDIN
675	ENSG00000065717	27.8727	-0.991532	0.477465	-2.07666	0.037833	0.212301	TBXAS1
676	ENSG00000065802	22.5365	-0.275465	0.529457	-0.520279	0.602869	0.884276	TUBE1
677	ENSG00000065809	51.2959	0.16562	0.351487	0.471198	0.637499	0.898559	APOL6
678	ENSG00000065833	50.1582	0.667824	0.368094	1.81428	0.0696353	0.313604	LTB
679	ENSG00000065882	74.0781	-0.0738804	0.29617	-0.249453	0.803011	0.953633	KHDC4
680	ENSG00000065883	76.9446	0.3034	0.302534	1.00286	0.315928	0.70307	H4C15
681	ENSG00000065911	234.746	-0.291166	0.168648	-1.72647	0.084262	0.349015	SEMA4F
682	ENSG00000065923	4.52782	0.732158	1.16766	0.627029	0.53064	NA	HMCN1
683	ENSG00000065970	24.0631	-0.340433	0.510808	-0.66646	0.505117	0.837581	ZNF654
684	ENSG00000065978	662.285	0.674025	0.11267	5.98231	2.20001e-09	1.25868e-07	NEU1
685	ENSG00000065989	3.72491	1.69182	1.43138	1.18195	0.237225	NA	OPA1
686	ENSG00000066027	26.5048	0.674828	0.488117	1.38251	0.166815	0.512575	PLS1
687	ENSG00000066044	183.1	0.142237	0.189266	0.751519	0.45234	0.806079	EEF1B2
688	ENSG00000066084	19.1209	0.187138	0.575931	0.324931	0.745234	0.935424	CEACAM19
689	ENSG00000066117	63.3587	-0.0352561	0.315939	-0.111592	0.911147	0.979844	SFPQ
690	ENSG00000066135	23.4404	-0.585532	0.533892	-1.09672	0.272762	0.659249	NCR1
691	ENSG00000066136	57.0801	-0.703148	0.330487	-2.12761	0.0333691	0.195452	NAP1L4
692	ENSG00000066279	29.8281	0.88447	0.468113	1.88944	0.0588333	0.284179	LINC00305
693	ENSG00000066322	65.0931	1.05495	0.339426	3.10805	0.00188329	0.0234632	PRDM13
694	ENSG00000066379	23.6567	-0.0210377	0.510337	-0.0412231	0.967118	0.991616	IGKV2D-18
695	ENSG00000066382	9.9016	-1.02032	0.816336	-1.24988	0.211343	0.583647	C4B
696	ENSG00000066422	24.0002	0.513333	0.50855	1.00941	0.31278	0.700302	TIMM9
697	ENSG00000066427	25.9767	-0.483145	0.498833	-0.968551	0.332769	0.715939	MAGEB2
698	ENSG00000066455	47.2399	0.239983	0.386118	0.621528	0.534252	0.853121	CEP57
699	ENSG00000066468	14.0101	-1.26081	0.673301	-1.87258	0.0611258	0.290079	FCAR
700	ENSG00000066557	34.7014	-0.03038	0.425056	-0.0714729	0.943021	0.986601	MED9
701	ENSG00000066583	14.4708	0.409969	0.655812	0.625132	0.531885	0.851871	RANGRF
702	ENSG00000066629	24.5165	-0.536698	0.502213	-1.06867	0.28522	0.671757	EFNB1
703	ENSG00000066651	23.7227	0.184802	0.511888	0.361021	0.718084	0.924374	NLN
704	ENSG00000066654	76.562	-0.253864	0.291591	-0.870618	0.383963	0.758855	TAPBPL
705	ENSG00000066697	80.9659	1.04024	0.288057	3.61123	0.000304751	0.0051332	FAM136A
706	ENSG00000066735	12.2274	-1.08245	0.725317	-1.49238	0.1356	0.459036	TMEM59L
707	ENSG00000066739	18.797	0.115212	0.574416	0.200573	0.841032	0.96113	L1TD1
708	ENSG00000066777	56.278	0.277036	0.334447	0.828341	0.407477	0.777744	SPEG
709	ENSG00000066827	6.0094	0.450695	1.01314	0.444849	0.656429	NA	ADPRM
710	ENSG00000066855	25.5252	-0.186499	0.50034	-0.372746	0.709338	0.921869	HS6ST1
711	ENSG00000066926	28.527	0.191702	0.463404	0.413682	0.679107	0.911714	FANCF
712	ENSG00000066933	47.9561	0.0732279	0.364814	0.200727	0.840912	0.96113	MSH5
713	ENSG00000067057	111.299	2.13043	0.269937	7.89232	2.96613e-15	3.49151e-13	PAK3
714	ENSG00000067064	236.825	-0.293309	0.170546	-1.71983	0.085464	0.351925	DNAJA1
715	ENSG00000067066	29.8299	0.832607	0.462723	1.79936	0.0719612	0.320032	SKP2
716	ENSG00000067082	350.611	0.123697	0.143563	0.861622	0.388895	0.762121	COL7A1
717	ENSG00000067141	55.5691	-0.854618	0.338806	-2.52244	0.0116544	0.0927689	MYH4
718	ENSG00000067167	342.802	0.445903	0.152123	2.93121	0.00337645	0.0369603	FCHO1
719	ENSG00000067177	3.40901	0.0499704	1.32926	0.0375927	0.970012	NA	PBX3
720	ENSG00000067182	87.3667	0.450192	0.272289	1.65336	0.0982567	0.383714	TCP1
721	ENSG00000067191	4.64401	0.371826	1.16	0.320539	0.74856	NA	CA11
722	ENSG00000067208	84.1171	-0.131267	0.274867	-0.477566	0.632959	0.896516	WEE1
723	ENSG00000067221	19.3859	-0.497293	0.563677	-0.88223	0.377652	0.755674	PRPF4
724	ENSG00000067225	527.28	1.72311	0.126525	13.6187	3.10051e-42	1.98452e-39	PDGFA
725	ENSG00000067248	105.181	0.345117	0.245694	1.40466	0.160122	0.502853	HIKESHI
726	ENSG00000067334	105.977	0.604352	0.25017	2.41576	0.0157023	0.115605	IGKV1D-16
727	ENSG00000067365	21.7757	-0.352734	0.530658	-0.664711	0.506236	0.83835	PDLIM2
728	ENSG00000067369	19.1142	0.0639173	0.575849	0.110997	0.911619	0.98011	TCTA
729	ENSG00000067445	89.1652	-0.83923	0.27254	-3.0793	0.00207489	0.0252663	TFAP2B
730	ENSG00000067533	81.8547	0.843244	0.298117	2.82857	0.00467565	0.0468068	SSU72
731	ENSG00000067560	828.803	-0.0889368	0.0974739	-0.912416	0.36155	0.741564	ABCC6
732	ENSG00000067596	33.217	0.286037	0.4368	0.654846	0.512567	0.842306	SMIM40
733	ENSG00000067704	77.4996	0.30149	0.287782	1.04763	0.294808	0.680751	CEP55
734	ENSG00000067715	3.82397	-0.591684	1.25964	-0.469726	0.638551	NA	SORD
735	ENSG00000067798	43.8796	0.669087	0.385968	1.73353	0.0830017	0.346664	ACSS1
736	ENSG00000067829	30.2477	0.184667	0.463196	0.398679	0.69013	0.915021	DNAJB2
737	ENSG00000067836	10.7856	-1.6517	0.786184	-2.1009	0.0356495	0.204187	RPL23AP79
738	ENSG00000067840	2.57191	-0.969286	1.53081	-0.633187	0.526612	NA	NT5M
739	ENSG00000067900	243.541	0.555622	0.177973	3.12195	0.00179656	0.0225566	RBBP4
740	ENSG00000067955	55.8325	-0.149191	0.341063	-0.43743	0.661799	0.908521	CASP3
741	ENSG00000067992	23.9703	0.516487	0.5096	1.01351	0.310814	0.698037	OSBP
742	ENSG00000068001	51.797	-0.296848	0.345128	-0.860109	0.389729	0.762605	CAVIN2
743	ENSG00000068024	10.0563	0.343595	0.803595	0.427572	0.668962	0.911379	ADAMTS2
744	ENSG00000068028	30.0299	0.285408	0.453111	0.629885	0.52877	0.849433	EHD1
745	ENSG00000068078	8.56367	-1.3743	0.872363	-1.57537	0.115171	0.422444	FCAR
746	ENSG00000068097	31.4095	-0.25555	0.457524	-0.55855	0.576469	0.873187	ZNF624
747	ENSG00000068120	24.3829	0.200681	0.501965	0.399792	0.68931	0.91497	GEMIN7
748	ENSG00000068137	26.7138	-0.114564	0.480787	-0.238285	0.81166	0.95524	OR8K2P
749	ENSG00000068305	40.2099	0.383512	0.418906	0.91551	0.359924	0.741064	LTB
750	ENSG00000068308	86.4819	0.0987449	0.269537	0.366351	0.714104	0.923111	REX1BD
751	ENSG00000068323	77.5363	0.721581	0.291345	2.47673	0.0132594	0.101715	TAF6
752	ENSG00000068354	8.06817	0.0643887	0.863567	0.0745613	0.940564	0.985731	NFKBIE
753	ENSG00000068366	133.054	1.68016	0.235711	7.12808	1.0178e-12	8.47418e-11	ETV2
754	ENSG00000068383	9.868	0.27922	0.798159	0.34983	0.726466	0.927764	IGKV3OR22-2
755	ENSG00000068394	32.2111	0.30673	0.440267	0.69669	0.485997	0.825936	OR4G1P
756	ENSG00000068400	36.1995	-0.352897	0.424214	-0.831884	0.405474	0.775975	CHFR
757	ENSG00000068438	46.9353	0.678234	0.373093	1.81787	0.069084	0.312264	ECPAS
758	ENSG00000068489	25.8795	1.75865	0.545038	3.22666	0.00125245	0.0167928	KIRREL1
759	ENSG00000068615	4.02172	-0.728944	1.24522	-0.585393	0.558283	NA	EEFSEC
760	ENSG00000068650	13.5697	0.454589	0.687162	0.661546	0.508262	0.839669	MSRB2
761	ENSG00000068654	33.1676	0.136037	0.430481	0.316012	0.751993	0.938022	ACAP2
762	ENSG00000068697	684.16	-0.326901	0.105299	-3.10451	0.00190593	0.0236877	PIGL
763	ENSG00000068724	8.08904	-0.10092	0.886021	-0.113903	0.909315	0.979653	TEX15
764	ENSG00000068745	77.0935	-0.842502	0.295866	-2.84758	0.0044053	0.0450246	TVP23B
765	ENSG00000068784	19.0529	-0.466413	0.606027	-0.769624	0.441523	0.800234	ZNHIT6
766	ENSG00000068796	70.8147	0.00136946	0.298647	0.00458554	0.996341	0.998354	ITPK1
767	ENSG00000068878	69.707	0.441736	0.303794	1.45407	0.145928	0.478682	DZIP1
768	ENSG00000068885	21.3977	-0.860761	0.542588	-1.5864	0.112649	0.41736	C2orf83
769	ENSG00000068903	58.8137	-0.200228	0.326696	-0.612888	0.539951	0.856511	RABL2A
770	ENSG00000068912	127.138	-0.0767711	0.224696	-0.341666	0.732602	0.93061	OR2W1
771	ENSG00000068971	10.3887	0.244491	0.770259	0.317414	0.75093	0.937495	PLS3
772	ENSG00000069011	2.51978	1.78525	1.68292	1.06081	0.288777	NA	PDE6C
773	ENSG00000069020	28.8118	-0.959271	0.467794	-2.05063	0.0403033	0.220838	OR10A2
774	ENSG00000069188	24.3366	-1.07852	0.538771	-2.00182	0.045304	0.239648	LGSN
775	ENSG00000069248	44.0942	0.298503	0.37456	0.796942	0.425485	0.791991	FANCI
776	ENSG00000069275	1114.8	-0.00700455	0.0934329	-0.0749689	0.940239	0.9857	LY6G5B
777	ENSG00000069329	194.063	-0.070502	0.183978	-0.38321	0.701564	0.918882	SBNO1
778	ENSG00000069345	109.983	0.169771	0.24067	0.70541	0.480555	0.821734	SLC17A4
779	ENSG00000069399	19.8888	1.13786	0.576485	1.97379	0.0484054	0.250362	BAX
780	ENSG00000069424	4.00275	-0.38758	1.28209	-0.302303	0.762421	NA	GTPBP6
781	ENSG00000069482	11.6936	3.68258	1.04443	3.52591	0.000422036	0.0067957	REPIN1
782	ENSG00000069493	3.6058	-0.815237	1.31035	-0.622153	0.533841	NA	TRAV27
783	ENSG00000069509	64.1468	-0.383885	0.314931	-1.21895	0.222864	0.601436	VWA5B1
784	ENSG00000069667	14.7969	-0.521861	0.641632	-0.813334	0.416026	0.784414	RBBP6
785	ENSG00000069702	32.6619	-0.512864	0.434973	-1.17907	0.23837	0.620998	TAP1
786	ENSG00000069849	210.763	0.946361	0.181051	5.22705	1.72235e-07	7.14114e-06	ATF4
787	ENSG00000069869	23.449	0.118762	0.540551	0.219705	0.826101	0.957748	MYBL2
788	ENSG00000069956	88.0559	0.56865	0.270932	2.09887	0.0358284	0.204983	POU4F2
789	ENSG00000069966	9.03287	0.898066	0.852681	1.05323	0.292237	0.678836	UBAC1
790	ENSG00000069974	30.8691	0.665277	0.46498	1.43076	0.152498	0.488957	PSMB9
791	ENSG00000069998	35.6604	0.175348	0.415992	0.421518	0.673377	0.911714	SNORD53
792	ENSG00000070010	87.9497	0.722382	0.273879	2.6376	0.0083496	0.0722026	TMSB4X
793	ENSG00000070018	49.6554	0.0662761	0.352731	0.187894	0.85096	0.962586	KRT32
794	ENSG00000070047	20.2794	-0.415287	0.549009	-0.756431	0.449391	0.805101	RARS2
795	ENSG00000070061	40.7607	0.0973757	0.412399	0.23612	0.813339	0.955303	ZRSR2
796	ENSG00000070081	197.247	0.0624611	0.185344	0.337001	0.736116	0.932413	NFE2L1
797	ENSG00000070087	297.431	-0.0352755	0.15169	-0.232549	0.816111	0.955303	PAM
798	ENSG00000070193	3.03672	1.33763	1.49507	0.894696	0.370949	NA	FCAR
799	ENSG00000070214	50.0755	-0.234053	0.351784	-0.66533	0.505839	0.837965	RAD54L2
800	ENSG00000070269	27.9303	-0.325592	0.50738	-0.641712	0.52106	0.846091	FAM3B
801	ENSG00000070366	11.1177	-0.0603233	0.769379	-0.0784053	0.937506	0.985428	AKR7A3
802	ENSG00000070367	115.985	0.0236494	0.236449	0.100019	0.920329	0.982247	TUBB3
803	ENSG00000070371	2.78869	1.21532	1.52286	0.798047	0.424843	NA	ZNF229
804	ENSG00000070404	25.4706	1.79863	0.538149	3.34225	0.000831031	0.0121233	BCL2L10
805	ENSG00000070413	71.0891	-0.31113	0.29596	-1.05126	0.293141	0.679353	GPRASP1
806	ENSG00000070423	67.6254	0.414245	0.309978	1.33637	0.181428	0.536357	HEATR1
807	ENSG00000070444	30.2783	-0.448507	0.449995	-0.996694	0.318913	0.705549	MC3R
808	ENSG00000070476	11.6962	-0.757137	0.735244	-1.02978	0.303115	0.689362	PLEKHG2
809	ENSG00000070495	32.8178	0.925798	0.444024	2.08502	0.0370677	0.208922	ZHX2
810	ENSG00000070501	29.5726	-0.385706	0.458342	-0.841525	0.400054	0.771991	PHKA2
811	ENSG00000070540	9.33926	0.770289	0.834198	0.923388	0.355805	0.737645	RC3H2
812	ENSG00000070610	12.171	0.0937039	0.7136	0.131312	0.895529	0.974436	REXO4
813	ENSG00000070614	88.9303	0.274394	0.266538	1.02948	0.303256	0.689531	HOXD4
814	ENSG00000070718	18.656	-0.822339	0.575311	-1.42938	0.152895	0.489463	SCGB1D1
815	ENSG00000070756	1354.25	0.355008	0.0844485	4.20385	2.62418e-05	0.000629374	FBXO4
816	ENSG00000070761	40.375	0.186626	0.392391	0.475611	0.634351	0.897332	TRBJ1-1
817	ENSG00000070770	43.0284	-0.179241	0.383244	-0.467694	0.640004	0.899197	CRYGC
818	ENSG00000070778	40.0586	-0.382401	0.394144	-0.970208	0.331943	0.715662	LILRB1
819	ENSG00000070785	30.9303	0.964025	0.784809	1.22836	0.219313	0.59702	DCHS1
820	ENSG00000070814	104.141	0.19864	0.248807	0.798369	0.424656	0.791296	STK4
821	ENSG00000070882	4.03935	2.61623	1.47295	1.77618	0.0757033	NA	EDC4
822	ENSG00000070950	18.3685	2.27737	0.672705	3.38538	0.000710789	0.0106111	AP5M1
823	ENSG00000070961	210.637	-0.0106718	0.17999	-0.0592911	0.95272	0.988632	ATOX1
824	ENSG00000071051	71.147	-0.138211	0.295282	-0.468065	0.639738	0.899197	NR4A3
825	ENSG00000071054	247.025	-0.0221831	0.164858	-0.134559	0.892961	0.9742	ZMYM6
826	ENSG00000071082	2117.81	-0.317244	0.0723949	-4.38213	1.17524e-05	0.000315897	RFPL1
827	ENSG00000071127	447.919	0.827459	0.127798	6.47472	9.49868e-11	6.39974e-09	ESPL1
828	ENSG00000071189	45.6014	0.0579348	0.380063	0.152435	0.878844	0.971077	PUF60
829	ENSG00000071205	31.8664	0.919224	0.450028	2.04259	0.0410928	0.223919	MRPL57
830	ENSG00000071242	48.9075	0.0929044	0.362421	0.256344	0.797685	0.951776	RING1
831	ENSG00000071243	51.1965	-0.589609	0.357731	-1.64819	0.0993135	0.386718	UFM1
832	ENSG00000071246	27.1079	0.0220246	0.481534	0.0457384	0.963519	0.990883	TRIM31
833	ENSG00000071282	307.978	1.11143	0.153545	7.23848	4.53754e-13	4.1123e-11	IGLV2-11
834	ENSG00000071462	81.684	0.477268	0.280388	1.70217	0.0887236	0.359454	CCDC34
835	ENSG00000071537	104.284	0.0135189	0.247237	0.0546799	0.956393	0.989206	RPS26
836	ENSG00000071539	12.7844	0.98627	0.718438	1.3728	0.169815	0.518045	SPAG9
837	ENSG00000071553	109.623	-0.00769772	0.257176	-0.0299317	0.976122	0.993388	ATP6V1B2
838	ENSG00000071564	119.065	0.031148	0.230701	0.135015	0.8926	0.974185	SSTR5
839	ENSG00000071575	64.6344	-0.304869	0.314595	-0.969084	0.332503	0.715935	IGHD1-14
840	ENSG00000071626	117.463	0.865529	0.238449	3.62983	0.000283604	0.00482457	NUDT13
841	ENSG00000071655	76.3351	0.138706	0.287523	0.482418	0.629509	0.895477	GOLM1
842	ENSG00000071794	27.2754	0.0964806	0.479088	0.201384	0.840398	0.96113	SEMG2
843	ENSG00000071859	134.484	0.424971	0.232753	1.82584	0.0678742	0.309208	TMEM11
844	ENSG00000071889	24.2804	0.0996989	0.516789	0.19292	0.847022	0.961727	LRRC47
845	ENSG00000071894	66.3251	-0.148379	0.310046	-0.478572	0.632243	0.896501	TRAJ42
846	ENSG00000071967	86.9377	0.0846641	0.271244	0.312133	0.754939	0.938183	IRX3
847	ENSG00000071991	3.72434	-2.24083	1.40066	-1.59984	0.109634	NA	TAF5L
848	ENSG00000071994	78.7732	0.0398588	0.284998	0.139856	0.888773	0.973525	OGG1
849	ENSG00000072042	133.935	0.21347	0.218533	0.976833	0.328652	0.714706	CPSF1
850	ENSG00000072062	101.551	0.0993682	0.251011	0.395872	0.692199	0.915749	POLE
851	ENSG00000072071	97.0054	-0.553772	0.256257	-2.161	0.0306956	0.184715	HSF2BP
852	ENSG00000072110	1024.74	0.891309	0.0931842	9.56502	1.12181e-21	2.25265e-19	ACTN1
853	ENSG00000072121	9.12344	0.409182	0.827437	0.494518	0.620941	0.892009	TTLL12
854	ENSG00000072133	9.17842	-0.558456	0.865843	-0.644986	0.518936	0.845035	RPS6KC1
855	ENSG00000072134	21.3372	0.655389	0.558918	1.1726	0.240955	0.624714	CAPN10
856	ENSG00000072135	6.99445	0.530907	0.951316	0.558077	0.576792	0.873386	NDUFAF3
857	ENSG00000072163	31.6978	-0.114975	0.441021	-0.260702	0.794322	0.950622	RBM23
858	ENSG00000072195	25.2455	0.0945486	0.498962	0.189491	0.849708	0.962586	CST8
859	ENSG00000072210	40.4962	-0.507335	0.390258	-1.3	0.193602	0.558501	ALDH3A2
860	ENSG00000072274	79.4035	0.732272	0.288631	2.53705	0.011179	0.0905016	TAF12
861	ENSG00000072310	24.2921	-0.787059	0.516809	-1.52292	0.127779	0.446277	SLC6A13
862	ENSG00000072364	115.618	0.0285945	0.236117	0.121103	0.90361	0.977693	OR12D2
863	ENSG00000072401	58.9754	-0.402355	0.32445	-1.24011	0.214934	0.589959	TLE4
864	ENSG00000072415	27.5386	0.0667869	0.478388	0.139608	0.88897	0.973525	GRHL3
865	ENSG00000072422	61.8423	-0.133501	0.328405	-0.406515	0.684365	0.91282	RALGPS1
866	ENSG00000072501	170.671	1.09111	0.203905	5.35105	8.74429e-08	3.77849e-06	ZXDA
867	ENSG00000072506	57.0015	-0.121282	0.346352	-0.350169	0.726212	0.927657	MSH6
868	ENSG00000072518	27.8131	-0.181003	0.482434	-0.375186	0.707522	0.921497	EFNB3
869	ENSG00000072571	8.94517	0.926434	0.865292	1.07066	0.284322	0.671544	HLA-DQB1
870	ENSG00000072609	27.4784	0.449705	0.474616	0.947513	0.343377	0.725614	BBS7
871	ENSG00000072682	36.6918	-0.0574355	0.424444	-0.13532	0.892359	0.974185	B4GALT3
872	ENSG00000072756	33.4328	0.48295	0.451497	1.06966	0.284771	0.671658	TFPT
873	ENSG00000072778	46.6268	0.397416	0.367701	1.08081	0.27978	0.667335	ACADVL
874	ENSG00000072786	23.5687	0.916122	0.522763	1.75246	0.0796949	0.338727	SMN1
875	ENSG00000072803	66.0151	0.0439882	0.31527	0.139525	0.889035	0.973525	PAXIP1
876	ENSG00000072818	5.6451	-1.72718	1.10493	-1.56315	0.118017	NA	PSMF1
877	ENSG00000072832	43.2332	-0.570327	0.383398	-1.48756	0.136867	0.460769	CR2
878	ENSG00000072840	4.21953	1.00168	1.26197	0.793744	0.427344	NA	EPHB4
879	ENSG00000072849	86.7303	0.0586549	0.27716	0.211628	0.832397	0.959111	STXBP6
880	ENSG00000072864	6.0933	-0.630823	1.00367	-0.628519	0.529664	0.850202	COQ3
881	ENSG00000072952	25.4779	-0.027731	0.507829	-0.0546069	0.956452	0.989206	CERT1
882	ENSG00000072954	5.73098	-0.48942	1.03847	-0.471289	0.637434	NA	DUS1L
883	ENSG00000072958	54.6902	0.249438	0.345377	0.72222	0.470159	0.815957	DYNLL1
884	ENSG00000073008	25.3591	1.36343	0.517549	2.63439	0.00842877	0.072598	PSEN2
885	ENSG00000073050	28.3859	-0.691382	0.468087	-1.47704	0.139666	0.466079	LOC124908988
886	ENSG00000073060	24.9974	-0.232283	0.496877	-0.467485	0.640153	0.899197	CD6
887	ENSG00000073146	2.62316	0.449455	1.52397	0.294924	0.768052	NA	SNX9
888	ENSG00000073169	7.36153	0.69529	0.926796	0.750209	0.453129	0.806079	APOL5
889	ENSG00000073331	6.17245	-1.36334	1.08184	-1.26021	0.207595	0.579118	NLRX1
890	ENSG00000073417	35.2967	0.570288	0.422859	1.34865	0.17745	0.529814	OR1F1
891	ENSG00000073464	11.1167	0.0281372	0.79021	0.0356073	0.971596	0.993061	CHRNG
892	ENSG00000073536	10.8744	-0.461514	0.753969	-0.612113	0.540463	0.856926	GPR89B
893	ENSG00000073578	29.1237	0.525708	0.468072	1.12313	0.261381	0.647195	RPS18
894	ENSG00000073584	14.593	-0.302068	0.669908	-0.45091	0.652055	0.905139	SFRP4
895	ENSG00000073605	2.97267	-0.365518	1.41314	-0.258657	0.7959	NA	SHFL
896	ENSG00000073614	112.09	-0.0906368	0.241944	-0.374619	0.707944	0.921509	PTH1R
897	ENSG00000073711	22.0613	-0.109232	0.53748	-0.20323	0.838955	0.961045	PLP2
898	ENSG00000073712	377.132	0.185287	0.138424	1.33855	0.180719	0.534951	DCTN6
899	ENSG00000073792	298.58	0.239776	0.1583	1.51469	0.129851	0.449237	BTN2A2
900	ENSG00000073803	50.4094	-0.0467825	0.353588	-0.132308	0.894741	0.974436	IER3
901	ENSG00000073849	5.30935	-0.52771	1.06788	-0.494168	0.621188	NA	SAG
902	ENSG00000073910	5.27897	-1.60581	1.1201	-1.43364	0.151676	NA	CEP170
903	ENSG00000073921	268.187	0.773591	0.160182	4.82946	1.36904e-06	4.61197e-05	CXCR4
904	ENSG00000073969	40.9512	0.0532497	0.387213	0.13752	0.89062	0.973665	NEU1
905	ENSG00000074047	58.6371	-0.743041	0.326524	-2.27561	0.0228696	0.150326	GCGR
906	ENSG00000074054	40.6889	-0.172549	0.388642	-0.443979	0.657058	0.906619	EXOSC7
907	ENSG00000074071	68.7746	0.457454	0.305664	1.49659	0.1345	0.458004	FKBPL
908	ENSG00000074181	70.8134	-0.647407	0.305211	-2.12118	0.0339067	0.197742	NDUFB3
909	ENSG00000074201	111.348	-0.363793	0.240605	-1.512	0.130535	0.450265	CLCN2
910	ENSG00000074219	11.3586	-0.24298	0.735419	-0.330397	0.7411	0.934104	YEATS4
911	ENSG00000074266	21.7568	0.278073	0.537055	0.517774	0.604616	0.884932	SUPT3H
912	ENSG00000074319	114.674	-0.287468	0.238991	-1.20284	0.229038	0.608292	TFPI
913	ENSG00000074356	56.8902	-0.0609519	0.334769	-0.182071	0.855527	0.963813	HPF1
914	ENSG00000074410	4.37554	-0.0346627	1.18359	-0.0292859	0.976637	NA	FMNL1
915	ENSG00000074416	88.5195	1.84896	0.291171	6.3501	2.1518e-10	1.36873e-08	SERPINB8P1
916	ENSG00000074582	15.5961	-0.153252	0.624429	-0.245427	0.806126	0.954365	BCL2
917	ENSG00000074590	209.293	0.453256	0.179669	2.52272	0.0116451	0.0927689	SKIC3
918	ENSG00000074603	36.6602	0.575644	0.413792	1.39114	0.164182	0.50874	SLCO1C1
919	ENSG00000074621	3.90502	-1.81667	1.34089	-1.35482	0.175475	NA	VNN1
920	ENSG00000074657	43.9826	-0.205894	0.379021	-0.543225	0.586975	0.87819	SAMD9
921	ENSG00000074660	3.87522	0.35311	1.24365	0.283931	0.776464	NA	H2AC6
922	ENSG00000074695	412.719	0.633167	0.134015	4.72462	2.30551e-06	7.24255e-05	KRTAP5-9
923	ENSG00000074696	307.333	0.0311383	0.14828	0.209997	0.83367	0.959603	MRPL2
924	ENSG00000074755	14.9787	0.724899	0.649044	1.11687	0.264049	0.650855	ITGA11
925	ENSG00000074800	951.757	1.41559	0.102778	13.7733	3.68723e-43	2.69721e-40	EIF1AX
926	ENSG00000074842	327.94	0.625194	0.146011	4.28183	1.85365e-05	0.000472221	PIP4P2
927	ENSG00000074855	6.60936	0.936886	0.990987	0.945407	0.344451	0.727025	PLXDC1
928	ENSG00000074935	19.3172	-0.822296	0.59723	-1.37685	0.168559	0.515441	STRN3
929	ENSG00000074964	6.11423	0.41731	1.03405	0.403568	0.68653	0.91372	EPDR1
930	ENSG00000075043	9.20397	-1.16542	0.853515	-1.36544	0.172116	0.521437	ITGB6
931	ENSG00000075089	21.2495	0.666993	0.542838	1.22871	0.219179	0.596861	WFDC1
932	ENSG00000075131	10.9067	1.18339	0.792751	1.49277	0.135498	0.459036	TAS2R5
933	ENSG00000075142	154.521	0.433876	0.206127	2.1049	0.0353003	0.202872	SLC6A11
934	ENSG00000075151	159.812	0.0226803	0.201941	0.112311	0.910577	0.979713	ULK1
935	ENSG00000075188	21.6541	0.787789	0.575261	1.36945	0.17086	0.519837	ELSPBP1
936	ENSG00000075213	120.849	0.0993402	0.231329	0.429433	0.667608	0.910488	TRIM10
937	ENSG00000075218	9.96682	2.28149	0.909438	2.50868	0.0121182	0.0958321	NDUFA13
938	ENSG00000075223	168.149	-0.843127	0.198596	-4.24544	2.18167e-05	0.000535791	HNRNPR
939	ENSG00000075234	30.3083	0.211211	0.455791	0.463394	0.643082	0.900315	DHX29
940	ENSG00000075239	99.0285	-0.00352908	0.271906	-0.0129791	0.989645	0.997529	ACAT1
941	ENSG00000075240	20.0726	-0.520673	0.552124	-0.943037	0.345662	0.728525	RASA3
942	ENSG00000075275	2.97077	-0.366784	1.42334	-0.257692	0.796645	NA	NRXN3
943	ENSG00000075292	97.918	0.201359	0.258231	0.779765	0.435529	0.798879	SH3YL1
944	ENSG00000075303	7.57355	0.271798	0.91911	0.295719	0.767445	0.942119	SLC35E3
945	ENSG00000075336	34.288	0.910222	0.434768	2.09358	0.0362975	0.206972	TRBV2
946	ENSG00000075391	31.8909	-0.0180887	0.442004	-0.0409243	0.967356	0.99176	LARGE1
947	ENSG00000075399	10.9796	-0.724885	0.767305	-0.944716	0.344804	0.72747	ITGBL1
948	ENSG00000075407	46.3024	0.229768	0.374595	0.613378	0.539627	0.856262	UBA1
949	ENSG00000075413	87.0102	-0.0076131	0.272037	-0.0279855	0.977674	0.99417	LMAN1
950	ENSG00000075415	860.81	-0.405622	0.0967189	-4.19382	2.74293e-05	0.000653265	PBX2
951	ENSG00000075420	276.781	0.155812	0.164664	0.946244	0.344024	0.726573	LY6G6F-LY6G6D
952	ENSG00000075426	131.288	0.749308	0.225972	3.31593	0.00091338	0.0129916	FKBP3
953	ENSG00000075539	30.0295	0.164986	0.463305	0.356106	0.721761	0.925583	ZNF311
954	ENSG00000075568	58.5588	-0.0547107	0.351545	-0.155629	0.876325	0.970842	ABRAXAS2
955	ENSG00000075618	658.899	0.186923	0.111153	1.68167	0.0926321	0.369698	SCG5
956	ENSG00000075624	3757.69	0.43968	0.0624033	7.04578	1.84423e-12	1.48715e-10	ACTB
957	ENSG00000075651	12.4892	-0.686997	0.707594	-0.970891	0.331602	0.715641	SERPINF1
958	ENSG00000075711	67.4002	0.481464	0.309951	1.55335	0.120339	0.433178	DEFA3
959	ENSG00000075785	172.411	0.65518	0.203749	3.21562	0.00130164	0.0172893	WNT9B
960	ENSG00000075856	51.2594	0.121036	0.347161	0.348644	0.727357	0.927834	MED20
961	ENSG00000075914	58.4502	0.0554199	0.327448	0.169248	0.865602	0.967143	MRPL3
962	ENSG00000075945	53.1929	-0.240968	0.35271	-0.68319	0.494487	0.830851	HHLA2
963	ENSG00000076003	61.0933	1.32049	0.335983	3.93023	8.48657e-05	0.00171761	LSP1
964	ENSG00000076043	281.991	0.122171	0.157166	0.777339	0.436959	0.799094	PHLDA3
965	ENSG00000076053	56.247	-0.255618	0.331883	-0.770205	0.441178	0.800232	AP5Z1
966	ENSG00000076067	40.754	0.039102	0.398073	0.0982283	0.921751	0.982434	PTPN2
967	ENSG00000076108	26.7903	0.391446	0.479682	0.816054	0.41447	0.783278	RNPS1
968	ENSG00000076201	34.5051	0.0652438	0.439101	0.148585	0.881881	0.97207	WBP1
969	ENSG00000076242	23.5192	-0.111046	0.509551	-0.21793	0.827484	0.957939	MAK
970	ENSG00000076248	18.6215	0.148206	0.57618	0.257222	0.797007	0.951521	TNFRSF1B
971	ENSG00000076321	59.0594	-0.251685	0.325272	-0.773767	0.439068	0.799094	OR2W1
972	ENSG00000076351	5.19456	-1.27238	1.10055	-1.15614	0.247624	NA	LRSAM1
973	ENSG00000076356	18.7058	-1.04752	0.590323	-1.77448	0.0759832	0.329614	PFKFB2
974	ENSG00000076382	6.11093	1.32318	1.08437	1.22023	0.222377	0.601046	TRIM22
975	ENSG00000076513	34.1292	1.17887	0.440492	2.67626	0.00744499	0.0662417	ACTRT3
976	ENSG00000076554	4.52972	0.732851	1.17345	0.624527	0.532282	NA	PPP1R11
977	ENSG00000076604	5.79694	0.359032	1.02115	0.351597	0.72514	NA	RAB9A
978	ENSG00000076641	22.531	0.9819	0.540356	1.81714	0.0691963	0.312451	FBXW7
979	ENSG00000076650	18.2519	-0.357045	0.6083	-0.586955	0.557234	0.864363	EGLN1
980	ENSG00000076706	35.7025	0.377294	0.44137	0.854824	0.392648	0.765623	LRP1
981	ENSG00000076716	182.449	-0.975262	0.193557	-5.03862	4.68889e-07	1.75251e-05	FAP
982	ENSG00000076770	64.2923	-1.43538	0.325919	-4.40409	1.06227e-05	0.000289329	ECHDC2
983	ENSG00000076928	13.6338	0.830743	0.707565	1.17409	0.24036	0.624277	HDAC3
984	ENSG00000076984	47.4126	0.0741932	0.36617	0.20262	0.839432	0.96113	PPARA
985	ENSG00000077044	23.3343	0.173091	0.513814	0.336875	0.736211	0.932419	F8A1
986	ENSG00000077063	6.19617	-2.23206	1.08466	-2.05783	0.0396064	0.21854	OR4A19P
987	ENSG00000077092	76.4946	-2.92252	0.340891	-8.57319	1.00656e-17	1.49393e-15	PTGER1
988	ENSG00000077097	162.856	-0.189223	0.209257	-0.904263	0.365856	0.745078	TRGV5P
989	ENSG00000077147	209.721	0.233777	0.18373	1.27239	0.203233	0.572575	TMEM184C
990	ENSG00000077150	11.8462	0.842275	0.731065	1.15212	0.249271	0.632817	MYOG
991	ENSG00000077152	26.2986	1.39658	0.530866	2.63076	0.00851936	0.0733166	TRBV3-1
992	ENSG00000077157	40.4165	-2.56399	0.465847	-5.50393	3.71426e-08	1.70573e-06	MSI1
993	ENSG00000077232	154.792	0.454842	0.206221	2.2056	0.027412	0.171279	TRPV2
994	ENSG00000077235	62.7415	-0.210483	0.326494	-0.644678	0.519136	0.845148	GRIN2D
995	ENSG00000077238	14.1749	0.313036	0.687193	0.455528	0.648729	0.904318	IFNA4
996	ENSG00000077254	54.6122	-0.271859	0.337138	-0.806372	0.420028	0.787562	RNF24
997	ENSG00000077264	7.24814	-0.472405	0.91193	-0.518028	0.604439	0.884926	NPR1
998	ENSG00000077274	69.9622	-2.44583	0.336812	-7.26169	3.82276e-13	3.49543e-11	CALM1P1
999	ENSG00000077279	17.9852	-3.03665	0.710477	-4.2741	1.91913e-05	0.000482895	DGKA
1000	ENSG00000077312	78.0444	-0.0411043	0.293849	-0.139882	0.888753	0.973525	SGTA
1001	ENSG00000077348	8.69338	2.02127	0.945071	2.13875	0.0324562	0.192461	ZNF839
1002	ENSG00000077380	206.903	0.153826	0.183937	0.836296	0.402988	0.774497	COCH
1003	ENSG00000077458	17.102	0.632735	0.614047	1.03043	0.302806	0.689058	TMEM42
1004	ENSG00000077463	18.3953	-0.0822886	0.589951	-0.139484	0.889068	0.973525	ABHD17B
1005	ENSG00000077514	28.0281	0.515136	0.472804	1.08953	0.275918	0.662372	OLFM1
1006	ENSG00000077522	9.71939	-2.69286	0.919595	-2.92831	0.00340815	0.0372099	ACTN2
1007	ENSG00000077549	460.073	0.293529	0.127696	2.29865	0.021525	0.145025	CALU
1008	ENSG00000077585	15.0972	-0.39206	0.639861	-0.612726	0.540057	0.856548	TCF12
1009	ENSG00000077616	6.74394	-1.53453	0.995502	-1.54146	0.123205	0.436656	ZNF536
1010	ENSG00000077684	45.0478	0.996516	0.38438	2.59253	0.00952739	0.0805698	BHLHE41
1011	ENSG00000077713	23.7636	0.836155	0.525092	1.5924	0.111295	0.414162	PARP15
1012	ENSG00000077721	120.119	0.319594	0.230576	1.38606	0.165727	0.510432	TLE2
1013	ENSG00000077782	260.75	-0.0896005	0.162893	-0.550058	0.58228	0.875838	FCAR
1014	ENSG00000077942	89.6819	-0.387722	0.270465	-1.43354	0.151704	0.488106	EVI2B
1015	ENSG00000077943	260.452	-2.31114	0.1768	-13.072	4.75909e-39	2.32085e-36	AKAP17A
1016	ENSG00000078018	19.6527	0.712274	0.582318	1.22317	0.221266	0.59915	LIPC
1017	ENSG00000078043	32.3837	-0.168655	0.453551	-0.371856	0.71	0.921871	TNFRSF6B
1018	ENSG00000078053	3.69212	-1.25174	1.31814	-0.949621	0.342305	NA	AMPH
1019	ENSG00000078061	28.6944	0.0436736	0.478266	0.0913167	0.927241	0.983724	FASLG
1020	ENSG00000078070	15.9812	-0.296165	0.617527	-0.479599	0.631513	0.896219	MCTP2
1021	ENSG00000078098	21.723	-1.02685	0.544189	-1.88694	0.0591685	0.284615	EVI2A
1022	ENSG00000078124	32.841	0.589988	0.471604	1.25102	0.210926	0.583178	TRMT10C
1023	ENSG00000078140	166.614	0.44858	0.200373	2.23873	0.0251736	0.161465	GZMM
1024	ENSG00000078142	45.5806	0.225181	0.369894	0.608774	0.542675	0.857142	PCYT1A
1025	ENSG00000078177	89.65	-0.560889	0.273224	-2.05286	0.0400866	0.22024	RPRD1A
1026	ENSG00000078237	10.7402	0.756174	0.767535	0.985199	0.324527	0.710241	LANCL2
1027	ENSG00000078246	47.7413	0.0864742	0.377642	0.228984	0.818881	0.956233	THRA
1028	ENSG00000078269	59.3143	1.16654	0.351394	3.31974	0.000901014	0.0128693	PDE8B
1029	ENSG00000078304	134.49	-0.171836	0.2206	-0.77895	0.436009	0.799094	PLSCR1
1030	ENSG00000078369	355.095	0.339379	0.139382	2.43488	0.0148966	0.111215	B4GALT1
1031	ENSG00000078399	28.8197	-1.4295	0.483222	-2.95828	0.00309365	0.0347391	HLA-E
1032	ENSG00000078401	15.72	0.539341	0.64378	0.837772	0.402159	0.773729	TSC22D3
1033	ENSG00000078403	40.6548	-0.106254	0.392944	-0.270404	0.786849	0.948865	MKRN7P
1034	ENSG00000078596	6.42765	-0.750139	0.99337	-0.755145	0.450162	0.805775	LRRFIP1
1035	ENSG00000078618	89.0384	0.499175	0.275085	1.81462	0.0695821	0.313502	NEK3
1036	ENSG00000078668	95.0528	0.00224916	0.256384	0.00877263	0.993001	0.998172	TPI1
1037	ENSG00000078674	147.109	-0.0104203	0.225332	-0.046244	0.963116	0.990686	GPR143
1038	ENSG00000078687	95.7437	-0.661418	0.266345	-2.48331	0.0130166	0.100455	CPA6
1039	ENSG00000078699	21.7098	-0.583611	0.530412	-1.1003	0.271202	0.657807	PROM1
1040	ENSG00000078725	3.03806	-5.25571	1.94469	-2.7026	0.00688	NA	CYP21A2
1041	ENSG00000078747	28.2955	-0.0510445	0.464153	-0.109973	0.91243	0.980249	EGFL8
1042	ENSG00000078804	23.3621	-0.421655	0.563391	-0.748424	0.454204	0.806079	ATP8B2
1043	ENSG00000078808	165.132	0.220867	0.199114	1.10925	0.267322	0.6549	PADI1
1044	ENSG00000078902	58.38	0.121528	0.335347	0.362393	0.717058	0.923697	REV1
1045	ENSG00000078967	22.5498	0.280518	0.541907	0.51765	0.604702	0.884932	HSD17B12
1046	ENSG00000079102	260.123	-1.18618	0.170503	-6.95696	3.4769e-12	2.6586e-10	CARS1
1047	ENSG00000079134	13.2301	0.938341	0.694418	1.35126	0.176611	0.529007	RAB11FIP3
1048	ENSG00000079150	81.3337	-0.944384	0.280011	-3.37267	0.000744435	0.011017	NAGPA
1049	ENSG00000079156	11.169	0.845542	0.763709	1.10715	0.268228	0.655629	SMDT1
1050	ENSG00000079215	3.52621	3.53291	1.82633	1.93443	0.0530602	NA	SCN4B
1051	ENSG00000079246	346.792	0.659306	0.144763	4.5544	5.25355e-06	0.000154602	LOC124909306
1052	ENSG00000079257	26.4646	-1.42812	0.499948	-2.85654	0.00428286	0.0440519	TXLNG
1053	ENSG00000079277	16.8022	0.0929031	0.60584	0.153346	0.878125	0.971077	FZD8
1054	ENSG00000079308	40.8357	0.438175	0.397196	1.10317	0.269953	0.657805	TRGJ1
1055	ENSG00000079313	2.9409	-0.344188	1.46149	-0.235504	0.813817	NA	LTB4R2
1056	ENSG00000079332	298.455	0.238046	0.156515	1.52091	0.128283	0.446699	FAM222B
1057	ENSG00000079335	5.15759	-0.225298	1.09405	-0.20593	0.836846	NA	ACOX3
1058	ENSG00000079387	34.1697	0.120849	0.424052	0.284985	0.775655	0.944753	TRAV4
1059	ENSG00000079432	50.6749	-0.292449	0.355705	-0.822169	0.410981	0.780475	PHLDA1
1060	ENSG00000079459	263.358	-0.527293	0.163768	-3.21976	0.00128296	0.0171372	FANCE
1061	ENSG00000079462	60.4221	-0.949256	0.332435	-2.85546	0.00429745	0.0441426	NPAT
1062	ENSG00000079482	5.01439	-0.382554	1.10793	-0.345287	0.729879	NA	NID1
1063	ENSG00000079616	12.3788	1.10749	0.728997	1.5192	0.128712	0.447247	KIR2DS4
1064	ENSG00000079691	7.66602	0.553363	0.894371	0.618718	0.536102	0.854111	CRYBG2
1065	ENSG00000079739	86.0595	-0.483087	0.279233	-1.73005	0.0836212	0.348087	PAX5
1066	ENSG00000079785	227.613	0.121253	0.172015	0.704894	0.480876	0.821791	DAXX
1067	ENSG00000079805	40.7194	0.251945	0.391004	0.644354	0.519346	0.845164	DHCR7
1068	ENSG00000079819	153.089	-0.446907	0.207429	-2.1545	0.0312006	0.186966	EIF4EBP2
1069	ENSG00000079841	3.47877	1.60535	1.42519	1.12642	0.25999	NA	POLI
1070	ENSG00000079931	30.8005	-0.0033912	0.463314	-0.00731943	0.99416	0.998314	ZIM2
1071	ENSG00000079950	74.7547	-0.0675641	0.288738	-0.233998	0.814987	0.955303	AIMP2
1072	ENSG00000079974	9.25617	-0.452309	0.814432	-0.555368	0.578643	0.874153	PNPLA6
1073	ENSG00000079999	73.0943	-0.00450347	0.30691	-0.0146736	0.988293	0.997301	BCAR1
1074	ENSG00000080189	24.1015	-0.443105	0.502766	-0.881335	0.378137	0.755874	UBE2T
1075	ENSG00000080200	15.5711	0.496347	0.634311	0.782498	0.433922	0.797851	FSD2
1076	ENSG00000080298	20.1058	-0.785056	0.553397	-1.41861	0.156012	0.495817	PEX19
1077	ENSG00000080345	152.531	0.258658	0.213144	1.21354	0.224925	0.603672	ALKBH4
1078	ENSG00000080371	63.7413	0.520447	0.322654	1.61302	0.10674	0.404709	AKAP11
1079	ENSG00000080493	5.32883	0.164507	1.06723	0.154144	0.877496	NA	TAGLN2
1080	ENSG00000080503	53.1366	-0.609912	0.359841	-1.69495	0.0900858	0.363216	SEMG1
1081	ENSG00000080546	18.4303	-0.0998862	0.588616	-0.169697	0.865249	0.967143	OR4E2
1082	ENSG00000080561	24.6518	0.223134	0.515877	0.432533	0.665354	0.909255	NEK6
1083	ENSG00000080573	59.2106	3.16426	0.43981	7.19459	6.26487e-13	5.48364e-11	IGKV1-27
1084	ENSG00000080608	91.7552	0.719475	0.267134	2.69331	0.00707463	0.0638337	VGLL4
1085	ENSG00000080802	38.0187	-0.214992	0.40848	-0.526322	0.598664	0.883789	NDUFA10
1086	ENSG00000080815	56.6755	0.1929	0.334145	0.577295	0.56374	0.866838	PPP2R5A
1087	ENSG00000080819	16.568	0.754855	0.621792	1.214	0.224748	0.603635	COX6B1
1088	ENSG00000080822	87.3094	0.420662	0.272285	1.54493	0.122362	0.435767	IPO9
1089	ENSG00000080823	6.06204	0.211147	0.997281	0.211723	0.832323	NA	PSMD5
1090	ENSG00000080824	1476.56	1.08403	0.0817384	13.2622	3.83335e-40	2.18096e-37	HOXC6
1091	ENSG00000080839	10.9086	1.18367	0.792796	1.49303	0.135428	0.459036	PTMA
1092	ENSG00000080845	131.667	-0.0569301	0.219613	-0.259229	0.795459	0.951003	RAPGEF4
1093	ENSG00000080986	7.38196	0.889818	0.938772	0.947854	0.343204	0.725439	YAF2
1094	ENSG00000081014	12.2692	0.920892	0.730888	1.25996	0.207682	0.579118	TAB2
1095	ENSG00000081019	41.6734	-0.265952	0.386419	-0.688248	0.491297	0.829438	PPIL1
1096	ENSG00000081026	17.5539	-0.248852	0.59243	-0.420054	0.674446	0.911714	C6orf136
1097	ENSG00000081059	3.75281	-0.56516	1.31593	-0.429476	0.667577	NA	SSX1
1098	ENSG00000081087	19.4273	0.540391	0.564568	0.957176	0.338478	0.720806	TRDV2
1099	ENSG00000081154	180.533	0.0284328	0.192352	0.147816	0.882488	0.97251	ACSS2
1100	ENSG00000081177	20.0522	-0.842095	0.571979	-1.47225	0.140954	0.468824	TRPM7
1101	ENSG00000081181	3.34121	0.915357	1.3872	0.659861	0.509343	NA	ABCC6
1102	ENSG00000081189	22.5179	-0.909684	0.529959	-1.71652	0.0860671	0.353414	LTB
1103	ENSG00000081307	44.2418	0.42863	0.377988	1.13398	0.256805	0.641528	LILRP2
1104	ENSG00000081320	39.8439	0.170192	0.396383	0.429364	0.667659	0.910488	BTRC
1105	ENSG00000081377	25.7391	-0.605551	0.488579	-1.23941	0.215193	0.590353	ACOX2
1106	ENSG00000081386	13.8172	-0.435944	0.667779	-0.652826	0.513868	0.842813	WDR5
1107	ENSG00000081665	8.56805	0.193315	0.844122	0.229014	0.818858	0.956233	GOLGA7B
1108	ENSG00000081692	13.1821	-0.320287	0.683433	-0.468644	0.639324	0.899197	MRPL17
1109	ENSG00000081721	47.6577	-0.12401	0.360439	-0.344053	0.730806	0.929653	SLC27A3
1110	ENSG00000081760	35.6347	-0.244001	0.41988	-0.581121	0.561159	0.86565	GPSM3
1111	ENSG00000081791	25.639	-0.697476	0.490432	-1.42217	0.154978	0.493549	CCL4L1
1112	ENSG00000081870	61.0228	0.555242	0.324048	1.71346	0.0866287	0.354866	HAO2
1113	ENSG00000081913	10.5732	-0.891488	0.770937	-1.15637	0.24753	0.631259	FAN1
1114	ENSG00000081923	16.9356	1.72708	0.65431	2.63955	0.00830164	0.0719605	PAFAH1B3
1115	ENSG00000081985	7.31314	0.523091	0.988571	0.529139	0.596709	0.883101	IFNWP19
1116	ENSG00000082014	4.79622	-0.534903	1.12777	-0.474302	0.635284	NA	SFRP2
1117	ENSG00000082068	34.8565	-0.000554913	0.43783	-0.00126742	0.998989	0.999489	EQTN
1118	ENSG00000082146	16.4949	0.00302991	0.615389	0.00492357	0.996072	0.998354	ADISSP
1119	ENSG00000082153	81.7998	0.412633	0.277763	1.48556	0.137395	0.461939	NCR1
1120	ENSG00000082196	4.65865	-1.04235	1.15186	-0.904928	0.365504	NA	MIDEAS
1121	ENSG00000082212	39.3653	0.200742	0.396764	0.505949	0.612893	0.888664	LTB
1122	ENSG00000082213	25.0705	-0.236492	0.49212	-0.480557	0.630831	0.896131	DUS2
1123	ENSG00000082258	42.0499	-0.446517	0.383254	-1.16507	0.243992	0.626717	CBR3
1124	ENSG00000082269	12.9673	-0.17018	0.697641	-0.243936	0.80728	0.954435	DUSP22
1125	ENSG00000082293	6.0791	-0.0111684	1.0082	-0.0110776	0.991162	0.997825	COL5A1
1126	ENSG00000082397	28.8627	-0.280511	0.459295	-0.610743	0.54137	0.857128	COG2
1127	ENSG00000082458	13.9357	-0.280707	0.68266	-0.411196	0.680929	0.911714	DEFA4
1128	ENSG00000082482	3.47928	5.06058	1.86722	2.71022	0.00672393	NA	ITGAL
1129	ENSG00000082497	105.781	0.304695	0.245196	1.24266	0.213993	0.588402	NLRP2
1130	ENSG00000082512	21.5007	-0.493563	0.543078	-0.908825	0.363442	0.742768	TERC
1131	ENSG00000082515	59.0001	-0.187699	0.324564	-0.57831	0.563055	0.866251	TRBJ2-5
1132	ENSG00000082516	34.1314	0.458846	0.429519	1.06828	0.285395	0.671757	WBP2
1133	ENSG00000082641	104.738	-0.123597	0.24842	-0.497534	0.618813	0.892009	MYO7A
1134	ENSG00000082701	88.8505	0.145041	0.271518	0.534185	0.593214	0.881797	GPR34
1135	ENSG00000082781	152.001	0.511523	0.208896	2.4487	0.0143372	0.108121	IL15
1136	ENSG00000082805	73.605	-0.264501	0.294898	-0.896925	0.369759	0.749299	MGAT4B
1137	ENSG00000082898	142.966	0.703401	0.218002	3.22658	0.00125278	0.0167928	LOC124908981
1138	ENSG00000082996	31.0599	-0.384639	0.445913	-0.862588	0.388364	0.761625	LILRA2
1139	ENSG00000083093	12.0842	-0.196346	0.724593	-0.270975	0.78641	0.948865	KCTD15
1140	ENSG00000083097	7.96326	-1.61693	0.923524	-1.75083	0.0799757	0.339043	CA5B
1141	ENSG00000083099	54.389	-0.0267936	0.337222	-0.0794541	0.936671	0.985428	TEX11
1142	ENSG00000083123	10.4669	-0.37711	0.76707	-0.491623	0.622986	0.892638	ADGRB1
1143	ENSG00000083168	63.932	-0.179874	0.31077	-0.5788	0.562724	0.866251	ZNF85
1144	ENSG00000083223	34.9854	0.0873075	0.419861	0.207944	0.835273	0.960048	AUNIP
1145	ENSG00000083290	25.9578	-0.267455	0.528279	-0.506276	0.612663	0.888664	GSTO1
1146	ENSG00000083312	231.607	0.229619	0.177188	1.29591	0.195006	0.560499	KIR2DS4
1147	ENSG00000083444	100.147	0.252476	0.266068	0.948914	0.342664	0.725196	PF4
1148	ENSG00000083457	56.3004	0.21627	0.350386	0.617232	0.537082	0.854474	IL10RB
1149	ENSG00000083520	63.6804	0.146081	0.313926	0.465336	0.641691	0.899508	BTN3A1
1150	ENSG00000083535	42.8804	-0.400782	0.381173	-1.05144	0.293055	0.679307	MPHOSPH9
1151	ENSG00000083544	32.8378	-0.564071	0.447524	-1.26043	0.207516	0.579118	TMEM134
1152	ENSG00000083635	25.9407	-0.0832747	0.503188	-0.165494	0.868555	0.96736	LRIT1
1153	ENSG00000083642	115.099	-0.0622059	0.236842	-0.262647	0.792823	0.950235	HRH3
1154	ENSG00000083720	27.9768	-0.0573792	0.473242	-0.121247	0.903495	0.977673	CNOT3
1155	ENSG00000083750	16.8216	-0.426918	0.602186	-0.708947	0.478357	0.821058	TSPAN32
1156	ENSG00000083799	23.9101	0.113553	0.527104	0.215428	0.829434	0.958256	CTNND2
1157	ENSG00000083807	2.45573	-0.349194	1.57366	-0.221899	0.824393	NA	ENTREP3
1158	ENSG00000083812	6.36792	-0.730467	0.998457	-0.731596	0.464415	0.813057	RHOQ
1159	ENSG00000083817	5.79694	0.359032	1.02115	0.351597	0.72514	NA	TRIM68
1160	ENSG00000083828	5.36441	0.153399	1.06266	0.144354	0.885221	NA	RAB8B
1161	ENSG00000083844	35.5558	-0.680292	0.422239	-1.61115	0.107146	0.4058	DYRK1B
1162	ENSG00000083845	1052.46	0.063397	0.0989199	0.640893	0.521592	0.846094	RLN1
1163	ENSG00000083857	86.6721	0.716057	0.273982	2.61352	0.00896155	0.0766071	EWSR1
1164	ENSG00000083896	77.1036	0.255525	0.289947	0.88128	0.378166	0.755874	MIR22HG
1165	ENSG00000083937	90.5259	-0.128549	0.265991	-0.483283	0.628895	0.895045	ORC6
1166	ENSG00000084070	31.2892	0.774916	0.452548	1.71234	0.0868338	0.355248	SCAF1
1167	ENSG00000084072	35.1912	-0.358851	0.41665	-0.861277	0.389086	0.76217	RBM7
1168	ENSG00000084073	66.8714	0.649079	0.31002	2.09367	0.0362897	0.206972	PDCD6IP
1169	ENSG00000084090	88.5992	0.282042	0.270242	1.04367	0.29664	0.683756	PRR11
1170	ENSG00000084092	25.4876	-1.0076	0.523576	-1.92446	0.0542966	0.271775	OR12D3
1171	ENSG00000084093	235.981	-0.296062	0.174504	-1.69659	0.0897735	0.362566	PTPRM
1172	ENSG00000084112	34.8339	1.21259	0.442831	2.73827	0.00617624	0.0578668	TRAPPC4
1173	ENSG00000084207	607.067	0.319879	0.11255	2.8421	0.0044817	0.0455712	GPS2
1174	ENSG00000084234	152.813	0.0323933	0.207356	0.156221	0.875859	0.970842	APBA2
1175	ENSG00000084444	7.91355	-0.0302361	0.881726	-0.0342919	0.972644	0.993061	FAM20C
1176	ENSG00000084463	117.325	0.384547	0.239435	1.60606	0.108261	0.407348	DUSP13
1177	ENSG00000084623	262.985	0.193376	0.159674	1.21107	0.225869	0.604896	SPOP
1178	ENSG00000084628	8.199	-0.929038	0.86573	-1.07313	0.283214	0.671193	CFLAR-AS1
1179	ENSG00000084636	132.625	-1.15734	0.224416	-5.15714	2.50756e-07	1.00706e-05	COL4A5
1180	ENSG00000084652	84.5223	-0.00512611	0.275093	-0.0186341	0.985133	0.996155	PATE1
1181	ENSG00000084676	61.9509	-0.624379	0.334955	-1.86407	0.0623123	0.293662	OR1D5
1182	ENSG00000084693	15.5306	-0.979685	0.642867	-1.52393	0.127526	0.445733	KIDINS220
1183	ENSG00000084710	11.7385	-0.00903072	0.722573	-0.012498	0.990028	0.997529	SLC2A6
1184	ENSG00000084731	22.2476	-0.642309	0.524829	-1.22384	0.221011	0.599099	ITPK1
1185	ENSG00000084733	142.142	0.290455	0.212267	1.36835	0.171204	0.520218	IFITM2
1186	ENSG00000084754	129.831	-0.298835	0.221293	-1.35041	0.176885	0.529208	GTF2A2
1187	ENSG00000084764	8.98024	0.334372	0.860939	0.388381	0.697734	0.917728	CORO1A
1188	ENSG00000084774	24.1667	1.04408	0.519999	2.00786	0.0446584	0.236599	CACNA1C
1189	ENSG00000085063	174.552	0.770673	0.199851	3.85624	0.000115143	0.00225033	TNFRSF8
1190	ENSG00000085117	27.4937	1.18088	0.496029	2.38066	0.0172815	0.12372	INPP5D
1191	ENSG00000085185	25.9241	-0.82089	0.545441	-1.505	0.132324	0.453466	TBC1D14
1192	ENSG00000085224	427.294	-0.210953	0.130254	-1.61955	0.10533	0.402644	ATP6V1G2
1193	ENSG00000085231	73.9288	0.458191	0.29585	1.54873	0.121448	0.434572	UBE2Q2P16
1194	ENSG00000085274	21.2897	-0.175777	0.548852	-0.320263	0.748769	0.936853	ABHD10
1195	ENSG00000085365	56.5024	0.0460355	0.335741	0.137116	0.890939	0.973705	WDR46
1196	ENSG00000085377	46.0954	-0.24745	0.38164	-0.648387	0.516735	0.844134	PMS2P3
1197	ENSG00000085382	11.7115	0.869184	0.771171	1.1271	0.259702	0.645474	MDM1
1198	ENSG00000085415	45.5671	0.912617	0.381546	2.39189	0.0167617	0.12063	SLC44A4
1199	ENSG00000085433	9.01714	-0.384653	0.818156	-0.470146	0.638251	0.89886	CDC37
1200	ENSG00000085449	58.3079	-0.0475562	0.332765	-0.142913	0.886359	0.973525	SDR39U1
1201	ENSG00000085491	101.424	0.446876	0.256322	1.74342	0.0812608	0.342184	IGLV10-54
1202	ENSG00000085511	23.2564	-0.191425	0.517695	-0.369763	0.711559	0.922655	LTC4S
1203	ENSG00000085563	2.35044	0.851456	1.67827	0.50734	0.611916	NA	PAX9
1204	ENSG00000085644	11.5133	0.492538	0.736553	0.668706	0.503683	0.837313	VCP
1205	ENSG00000085662	173.547	0.782811	0.197496	3.96368	7.38026e-05	0.0015362	AKR1B1
1206	ENSG00000085719	92.9472	0.138105	0.262453	0.526209	0.598743	0.883789	CHRD
1207	ENSG00000085721	29.4205	0.225696	0.459052	0.491657	0.622962	0.892638	STYXL1
1208	ENSG00000085733	317.545	0.266527	0.147362	1.80866	0.0705039	0.315711	MEGF9
1209	ENSG00000085760	49.0632	0.569598	0.35918	1.58583	0.112778	0.417406	MICB
1210	ENSG00000085788	27.4551	-0.367809	0.498006	-0.738563	0.460172	0.808982	RAB18
1211	ENSG00000085832	44.4567	-0.584882	0.378305	-1.54606	0.12209	0.435588	MARK2
1212	ENSG00000085840	5.38585	3.05402	1.39519	2.18897	0.0285991	NA	NME1
1213	ENSG00000085871	11.5113	-0.596032	0.753498	-0.79102	0.428932	0.794052	SMAD4
1214	ENSG00000085872	10.1065	-0.290256	0.791183	-0.366863	0.713721	0.923111	SLC17A2
1215	ENSG00000085978	10.8939	0.592512	0.786921	0.75295	0.45148	0.806079	EXOC6
1216	ENSG00000085982	49.5323	-0.643308	0.362622	-1.77404	0.0760557	0.329618	WBP1L
1217	ENSG00000085998	26.3994	-0.222206	0.489671	-0.453786	0.649983	0.904767	IFT57
1218	ENSG00000086015	24.785	0.0487684	0.495751	0.0983727	0.921636	0.982434	RRAS2
1219	ENSG00000086061	319.205	0.548842	0.150467	3.64759	0.000264715	0.00459483	TLX1
1220	ENSG00000086062	140.615	0.257356	0.221625	1.16122	0.245551	0.628986	GALT
1221	ENSG00000086065	109.365	-0.100777	0.242184	-0.416118	0.677323	0.911714	THAP4
1222	ENSG00000086102	46.3522	0.279812	0.365203	0.766182	0.443568	0.802151	NAP1L1
1223	ENSG00000086189	3.87192	1.85019	1.37484	1.34575	0.178384	NA	OR2J2
1224	ENSG00000086200	16.657	-0.0333025	0.625123	-0.0532736	0.957514	0.989695	SLC39A2
1225	ENSG00000086232	102.712	0.16714	0.252492	0.661962	0.507996	0.839669	TIMM13
1226	ENSG00000086289	4.64153	-3.27859	1.43152	-2.29029	0.0220044	NA	TRAPPC2L
1227	ENSG00000086300	9.99832	-1.05369	0.802397	-1.31318	0.189123	0.551327	TRAJ47
1228	ENSG00000086475	78.5245	-0.303173	0.284144	-1.06697	0.285986	0.672355	PTP4A3
1229	ENSG00000086504	52.5318	0.000989216	0.342746	0.00288615	0.997697	0.998993	PAK4
1230	ENSG00000086544	8.90336	0.347253	0.831733	0.417505	0.676309	0.911714	COLGALT1
1231	ENSG00000086589	69.9206	-0.019412	0.301059	-0.0644793	0.948589	0.987316	TMEM33
1232	ENSG00000086598	509.652	0.22	0.121035	1.81766	0.0691156	0.312264	KLF1
1233	ENSG00000086619	16.2061	0.367038	0.616487	0.59537	0.551596	0.861074	VAC14
1234	ENSG00000086666	64.4268	0.034936	0.315688	0.110666	0.911881	0.98011	PCYOX1
1235	ENSG00000086712	34.5714	0.00590818	0.447106	0.0132143	0.989457	0.997529	ADI1
1236	ENSG00000086758	67.4229	0.460884	0.313354	1.47081	0.141343	0.469508	CTIF
1237	ENSG00000086827	17.7546	0.720085	0.604553	1.1911	0.233612	0.613939	CDC123
1238	ENSG00000086848	13.947	-0.845404	0.672757	-1.25663	0.208889	0.580084	PHF23
1239	ENSG00000086991	3.87902	0.354859	1.26178	0.281238	0.778528	NA	IGKV1-37
1240	ENSG00000087008	11.5199	0.166007	0.738564	0.22477	0.822159	0.957534	IFRD2
1241	ENSG00000087053	65.9309	0.372049	0.312928	1.18893	0.234467	0.615213	NCOA1
1242	ENSG00000087074	76.3818	0.419231	0.290541	1.44294	0.149039	0.483674	DNAJC13
1243	ENSG00000087076	2.77251	-2.41628	1.67174	-1.44536	0.148355	NA	PRICKLE4
1244	ENSG00000087077	131.744	0.460354	0.231865	1.98545	0.0470949	0.245695	TFAP2A
1245	ENSG00000087086	3678.02	0.689759	0.0632621	10.9032	1.1127e-27	2.99871e-25	FOXO3B
1246	ENSG00000087087	68.4368	0.412108	0.305389	1.34945	0.177191	0.529485	TRIM17
1247	ENSG00000087088	104.143	0.260316	0.256553	1.01467	0.310264	0.697713	B2M
1248	ENSG00000087095	21.9042	-0.374587	0.535837	-0.699069	0.484509	0.825284	NIN
1249	ENSG00000087111	37.8594	-0.339627	0.402915	-0.842925	0.39927	0.771204	KBTBD6
1250	ENSG00000087116	64.8867	-0.238576	0.308564	-0.773181	0.439415	0.799156	STK17A
1251	ENSG00000087152	15.5245	-0.38119	0.639543	-0.596035	0.551152	0.861074	PECR
1252	ENSG00000087157	16.9847	-0.603339	0.601273	-1.00344	0.31565	0.703039	CRLF1
1253	ENSG00000087191	118.804	0.49696	0.233126	2.13173	0.0330293	0.194398	PRKACG
1254	ENSG00000087206	20.0755	-0.0183087	0.554109	-0.0330416	0.973641	0.993321	GP6
1255	ENSG00000087245	342.152	-0.658428	0.141618	-4.64934	3.33003e-06	0.000101195	MARK1
1256	ENSG00000087253	21.201	0.017221	0.541124	0.0318244	0.974612	0.993342	GPR85
1257	ENSG00000087258	15.8441	-0.604216	0.626638	-0.964218	0.334937	0.718147	GFRA2
1258	ENSG00000087263	58.6798	0.27716	0.333433	0.831232	0.405843	0.775975	ESRP1
1259	ENSG00000087266	31.326	-0.0853356	0.443985	-0.192204	0.847582	0.961838	S100A11
1260	ENSG00000087269	21.3591	1.0971	0.555403	1.97533	0.0482308	0.250092	H2BC9
1261	ENSG00000087274	177.356	-0.385054	0.192274	-2.00263	0.0452167	0.239309	ADD1
1262	ENSG00000087299	6.4002	0.0594608	0.974711	0.0610035	0.951356	0.988012	OR4K5
1263	ENSG00000087301	13.2442	-0.53104	0.684995	-0.775247	0.438194	0.799094	PNO1
1264	ENSG00000087302	281.637	-0.222936	0.155399	-1.4346	0.151401	0.488037	JPT1
1265	ENSG00000087338	28.727	-0.137372	0.483927	-0.283869	0.776511	0.944901	LSM2
1266	ENSG00000087365	269.739	0.249915	0.16179	1.54469	0.12242	0.435769	CNPY3
1267	ENSG00000087448	46.2095	0.374242	0.368753	1.01489	0.31016	0.697713	NDUFA4L2
1268	ENSG00000087460	3279.28	-0.0581281	0.0669158	-0.868675	0.385025	0.759007	GGCX
1269	ENSG00000087470	99.6566	0.259878	0.258983	1.00346	0.315641	0.703039	MAML1
1270	ENSG00000087502	62.25	0.193565	0.316893	0.610821	0.541318	0.857128	IL22
1271	ENSG00000087586	8.30639	2.66237	1.03458	2.57339	0.0100708	0.0837132	SMN1
1272	ENSG00000087842	38.8194	0.114899	0.40508	0.283646	0.776682	0.944901	SERF1A
1273	ENSG00000087884	10.5537	-0.774352	0.78112	-0.991335	0.321522	0.707776	TRDD2
1274	ENSG00000087903	7.06606	0.127564	0.923077	0.138195	0.890086	0.973614	PWP2
1275	ENSG00000087995	45.6862	-0.334084	0.368174	-0.907408	0.364191	0.743556	LEMD1-AS1
1276	ENSG00000088035	5.5997	1.51882	1.13353	1.3399	0.180277	NA	TRAJ13
1277	ENSG00000088038	5.24339	-1.59813	1.11528	-1.43294	0.151874	NA	NDUFA5
1278	ENSG00000088179	15.1148	-0.147202	0.632399	-0.232767	0.815943	0.955303	PRNP
1279	ENSG00000088205	128.43	0.626039	0.226146	2.7683	0.00563502	0.0537821	EIF4EBP3
1280	ENSG00000088247	285.926	0.0620698	0.1573	0.394594	0.693143	0.915841	FZD9
1281	ENSG00000088256	78.8156	0.343375	0.282832	1.21406	0.224725	0.603635	GDNF
1282	ENSG00000088280	35.7384	-0.991311	0.440837	-2.2487	0.0245314	0.158103	C9orf40
1283	ENSG00000088298	17.1267	0.550685	0.628283	0.876492	0.380763	0.757659	ATAD3A
1284	ENSG00000088305	2.60559	-0.988787	1.53684	-0.643388	0.519972	NA	DHPS
1285	ENSG00000088325	37.2818	1.6414	0.4369	3.75693	0.000172009	0.00315689	ZNF277
1286	ENSG00000088356	34.1582	-0.102667	0.436567	-0.23517	0.814077	0.955303	NAA50
1287	ENSG00000088367	42.9123	0.0662886	0.378625	0.175077	0.861019	0.966225	EIF4EBP1
1288	ENSG00000088387	8.18816	-0.123783	0.864349	-0.14321	0.886125	0.973525	KDM4B
1289	ENSG00000088448	54.2979	0.0433187	0.339549	0.127577	0.898484	0.975962	ZCWPW1
1290	ENSG00000088451	24.1178	0.236033	0.504935	0.467452	0.640177	0.899197	SNX13
1291	ENSG00000088543	7.2794	-1.23315	0.932856	-1.32191	0.186197	0.545749	TRHDE
1292	ENSG00000088682	7.33832	0.381822	0.948284	0.402645	0.687209	0.91378	ASH1L
1293	ENSG00000088727	4.39406	0.261241	1.17155	0.222988	0.823545	NA	VAT1L
1294	ENSG00000088756	104.91	-1.20694	0.249999	-4.82778	1.38067e-06	4.63588e-05	GNPTAB
1295	ENSG00000088808	5.24771	-0.504326	1.08953	-0.462882	0.643449	NA	SMG1
1296	ENSG00000088812	27.468	0.132623	0.479797	0.276415	0.78223	0.947827	USP5
1297	ENSG00000088826	16.8876	-0.134067	0.602502	-0.222517	0.823911	0.957748	RTCB
1298	ENSG00000088832	323.099	0.669331	0.150168	4.45723	8.30267e-06	0.000234883	FCGR3A
1299	ENSG00000088833	110.074	-0.174136	0.239517	-0.727027	0.467209	0.81512	TNFRSF19
1300	ENSG00000088854	17.7986	0.0656946	0.592048	0.110962	0.911647	0.98011	DDAH2
1301	ENSG00000088876	9.9661	-0.762863	0.796309	-0.957999	0.338063	0.7205	ZNF574
1302	ENSG00000088881	11.3348	-1.05074	0.750975	-1.39917	0.161761	0.505649	C5orf15
1303	ENSG00000088882	23.0842	-0.728698	0.518054	-1.40661	0.159544	0.501809	DDX27
1304	ENSG00000088888	90.6621	0.0708217	0.265403	0.266846	0.789588	0.949571	JPH1
1305	ENSG00000088899	8.03633	-0.893969	0.9328	-0.958371	0.337876	0.720424	FXR2
1306	ENSG00000088930	225.47	0.070917	0.174454	0.406507	0.68437	0.91282	TENT4A
1307	ENSG00000088970	12.52	-0.491912	0.705491	-0.697262	0.485639	0.825702	AGPAT5
1308	ENSG00000088986	842.771	0.16606	0.0996158	1.667	0.0955137	0.377375	OR1P1
1309	ENSG00000089006	82.2915	0.210941	0.282255	0.747341	0.454858	0.806079	OR12D1
1310	ENSG00000089009	830.164	-0.23827	0.0986623	-2.41501	0.015735	0.115701	RCVRN
1311	ENSG00000089022	32.9167	0.0486001	0.432982	0.112245	0.910629	0.979713	H4C15
1312	ENSG00000089048	112.912	0.404021	0.244612	1.65168	0.0985993	0.38423	RPL26L1
1313	ENSG00000089050	18.5519	0.633032	0.601181	1.05298	0.29235	0.678836	PPIH
1314	ENSG00000089053	83.1593	0.231444	0.279122	0.829187	0.406999	0.777409	GLRX2
1315	ENSG00000089057	11.7944	-0.556388	0.7244	-0.768066	0.442448	0.801257	GARRE1
1316	ENSG00000089060	12.2265	-0.214486	0.707117	-0.303324	0.761643	0.940427	OR6J1
1317	ENSG00000089063	163.038	-0.381154	0.19817	-1.92337	0.0544332	0.272032	TRBV7-7
1318	ENSG00000089091	4.0611	-0.73871	1.23301	-0.599109	0.5491	NA	BORCS6
1319	ENSG00000089094	20.8893	-0.673809	0.550564	-1.22385	0.221008	0.599099	RAB34
1320	ENSG00000089123	7.44734	-0.192002	0.8983	-0.21374	0.83075	0.958316	RNF31
1321	ENSG00000089154	36.3177	0.464303	0.418829	1.10857	0.267614	0.6551	GNB5
1322	ENSG00000089157	1416.36	0.0169517	0.086437	0.196116	0.844519	0.96113	RGS7
1323	ENSG00000089159	16.8586	0.0099346	0.612998	0.0162066	0.98707	0.996737	PSKH1
1324	ENSG00000089177	18.6077	0.204774	0.587431	0.348592	0.727395	0.927834	TMEM248
1325	ENSG00000089195	32.5926	1.13312	0.449872	2.51877	0.0117766	0.0932748	CEP83
1326	ENSG00000089220	427.713	-0.365655	0.132177	-2.7664	0.00566788	0.0539951	NOTCH4
1327	ENSG00000089234	24.2519	0.0175065	0.518511	0.033763	0.973066	0.993061	MANF
1328	ENSG00000089248	111.593	-0.602875	0.238114	-2.53187	0.0113456	0.0912726	CTCF
1329	ENSG00000089280	422.967	-0.100248	0.12958	-0.773638	0.439145	0.799094	FLNA
1330	ENSG00000089289	67.6299	-0.912918	0.307262	-2.97114	0.002967	0.0334637	HTN1
1331	ENSG00000089327	22.9736	1.71099	0.55812	3.06562	0.00217216	0.0262634	RXFP3
1332	ENSG00000089335	21.5866	-0.21333	0.536485	-0.397644	0.690893	0.915084	TBC1D2
1333	ENSG00000089351	27.9455	-0.149385	0.46698	-0.319897	0.749046	0.936882	CIAPIN1
1334	ENSG00000089472	67.1968	-1.15277	0.309752	-3.72159	0.000197971	0.00355064	NFE2L3
1335	ENSG00000089486	63.8045	0.058732	0.314136	0.186964	0.851689	0.962586	IGLV5-48
1336	ENSG00000089597	117.46	-0.29396	0.231699	-1.26872	0.204543	0.574368	CNKSR2
1337	ENSG00000089639	2.90436	-1.21952	1.49948	-0.813297	0.416048	NA	ATP6V0A4
1338	ENSG00000089682	47.8813	0.363974	0.362612	1.00376	0.315496	0.703039	PLPPR1
1339	ENSG00000089685	20.9001	1.98894	0.606036	3.28188	0.00103116	0.0143676	APBA1
1340	ENSG00000089693	239.832	0.18696	0.167068	1.11906	0.263113	0.649613	ZNF148
1341	ENSG00000089737	143.598	0.0640515	0.216422	0.295956	0.767263	0.942119	LOC124906744
1342	ENSG00000089775	13.8699	0.0179634	0.681316	0.0263658	0.978966	0.994302	UBE2E1
1343	ENSG00000089818	19.1389	0.396299	0.571879	0.692978	0.488323	0.828444	HEBP2
1344	ENSG00000089876	10.7597	1.12667	0.778483	1.44727	0.147823	0.481942	PANK4
1345	ENSG00000089902	57.8682	0.124342	0.327601	0.379552	0.704278	0.920198	CILK1
1346	ENSG00000089916	58.5107	-0.167486	0.328434	-0.509953	0.610084	0.887104	ANKZF1
1347	ENSG00000090006	61.0497	-0.677997	0.328082	-2.06655	0.0387765	0.216055	TFPI2
1348	ENSG00000090013	26.1562	0.378929	0.487511	0.777273	0.436998	0.799094	BGLAP
1349	ENSG00000090020	39.1823	0.451075	0.407861	1.10595	0.268747	0.656076	CCL15
1350	ENSG00000090054	64.57	0.237671	0.317233	0.749202	0.453736	0.806079	RGS19
1351	ENSG00000090060	190.974	0.27313	0.190953	1.43036	0.152615	0.489053	P3H4
1352	ENSG00000090061	7.1296	0.108864	0.927111	0.117423	0.906525	0.978882	PPFIA3
1353	ENSG00000090097	31.2828	-0.439167	0.451907	-0.97181	0.331145	0.715641	DEFB103B
1354	ENSG00000090104	4.87081	4.00342	1.74327	2.29651	0.021647	NA	PXN
1355	ENSG00000090238	14.1159	-0.2327	1.17658	-0.197777	0.84322	0.96113	LOC100507547
1356	ENSG00000090263	56.4224	-0.513232	0.336098	-1.52703	0.126753	0.444091	DBR1
1357	ENSG00000090266	216.707	0.248835	0.175629	1.41683	0.156533	0.497226	MUC4
1358	ENSG00000090273	112.94	0.620522	0.245025	2.53248	0.0113259	0.0912141	TAB1
1359	ENSG00000090316	80.389	-0.091728	0.280649	-0.326843	0.743787	0.935019	GJC1
1360	ENSG00000090372	66.7973	0.213662	0.306527	0.697039	0.485778	0.825702	TRAJ46
1361	ENSG00000090376	3.36449	2.35433	1.61253	1.46002	0.144284	NA	TOMM34
1362	ENSG00000090432	20.694	-0.397048	0.557282	-0.712472	0.476173	0.819242	PCDH15
1363	ENSG00000090447	19.9906	-0.835861	0.558836	-1.49572	0.134727	0.458004	TAF2
1364	ENSG00000090470	55.7744	0.0622083	0.335709	0.185304	0.85299	0.962586	GIT2
1365	ENSG00000090487	124.198	0.170815	0.228974	0.745998	0.455668	0.806079	TAS2R8
1366	ENSG00000090520	107.717	0.89165	0.248994	3.58101	0.000342273	0.00564917	GP6
1367	ENSG00000090530	62.0092	0.353185	0.318904	1.1075	0.26808	0.655629	ZCCHC10
1368	ENSG00000090565	20.4617	0.357088	0.553502	0.645144	0.518834	0.845035	CHST3
1369	ENSG00000090581	7.09871	-1.39083	0.953437	-1.45875	0.144633	0.475502	FERMT3
1370	ENSG00000090612	24.1689	-0.447765	0.505022	-0.886625	0.375281	0.753531	SEMA6B
1371	ENSG00000090615	182.508	0.139809	0.198409	0.704652	0.481027	0.821791	GLB1
1372	ENSG00000090621	172.995	0.16419	0.194053	0.846112	0.39749	0.768492	PPFIA1
1373	ENSG00000090661	13.8768	-1.03124	0.669819	-1.53958	0.123663	0.43791	ZNF649
1374	ENSG00000090674	3.47687	1.60473	1.41556	1.13364	0.256947	NA	PCDHA13
1375	ENSG00000090686	94.3231	0.253135	0.261488	0.968057	0.333016	0.716173	COL21A1
1376	ENSG00000090776	105.774	-0.622512	0.250372	-2.48635	0.0129061	0.0998275	DUT
1377	ENSG00000090857	28.6435	-0.664127	0.463206	-1.43376	0.15164	0.488106	MTMR12
1378	ENSG00000090861	103.924	-0.0730455	0.249623	-0.292623	0.76981	0.942792	AARS1
1379	ENSG00000090863	249.227	-0.632552	0.173856	-3.63838	0.000274362	0.00471583	GCDH
1380	ENSG00000090889	6.83184	1.94583	1.04107	1.86907	0.0616126	0.291527	SIK3
1381	ENSG00000090905	106.696	-0.0100088	0.246576	-0.0405911	0.967622	0.991772	GAGE2B
1382	ENSG00000090924	48.978	-0.224955	0.377879	-0.59531	0.551636	0.861074	MYG1
1383	ENSG00000090932	4.50498	-0.684476	1.19105	-0.574685	0.565505	NA	PGRMC2
1384	ENSG00000090971	33.6545	-0.279424	0.443833	-0.629572	0.528975	0.849629	RCC2
1385	ENSG00000090975	3.90889	0.336136	1.25093	0.268709	0.788154	NA	PARP6
1386	ENSG00000090989	62.4226	-0.0297256	0.326297	-0.0910997	0.927413	0.983724	MOB1A
1387	ENSG00000091009	46.2748	-0.0631289	0.371797	-0.169794	0.865172	0.967143	HEMK1
1388	ENSG00000091039	205.628	0.360469	0.179337	2.01002	0.0444294	0.236119	LONRF1
1389	ENSG00000091073	10.227	0.0504268	0.787627	0.0640237	0.948951	0.987316	ZNF251
1390	ENSG00000091127	24.2804	0.415955	0.508671	0.817729	0.413512	0.78219	NCKIPSD
1391	ENSG00000091136	273.807	-0.562384	0.159056	-3.53575	0.000406615	0.00657843	KIR3DL2
1392	ENSG00000091140	75.4725	0.110642	0.302587	0.365655	0.714623	0.923111	DEFA3
1393	ENSG00000091157	8.947	0.755666	0.863903	0.874711	0.381731	0.757937	SNRNP200
1394	ENSG00000091164	164.614	0.077471	0.19793	0.391406	0.695497	0.916829	CLDN6
1395	ENSG00000091262	2.89492	-0.722982	4.28179	-0.16885	0.865914	NA	KLK3
1396	ENSG00000091317	85.882	0.0224646	0.274231	0.0819186	0.934711	0.984914	FBXW11P1
1397	ENSG00000091409	68.9354	1.32484	0.328785	4.02949	5.5898e-05	0.00121798	IL1R1
1398	ENSG00000091436	150.122	0.22417	0.21264	1.05423	0.291779	0.678499	SHISA5
1399	ENSG00000091482	5.07882	-3.40777	1.44116	-2.3646	0.0180498	NA	SYNM
1400	ENSG00000091483	86.6444	0.594467	0.273342	2.17481	0.0296444	0.1806	FCER1G
1401	ENSG00000091490	15.462	0.6897	0.639814	1.07797	0.281047	0.668573	SBNO2
1402	ENSG00000091527	339.483	0.458131	0.144868	3.16241	0.00156467	0.0202576	USP47
1403	ENSG00000091542	108.878	-0.032252	0.244218	-0.132062	0.894935	0.974436	RPL23P2
1404	ENSG00000091592	2.6009	4.64158	2.01122	2.30784	0.0210079	NA	RER1
1405	ENSG00000091640	62.3032	-0.664032	0.317911	-2.08873	0.0367316	0.208751	SNORD25
1406	ENSG00000091651	14.6099	2.66483	0.786664	3.3875	0.00070532	0.0105602	DNMBP
1407	ENSG00000091656	137.429	-1.01896	0.218093	-4.67214	2.9808e-06	9.11234e-05	CHAC1
1408	ENSG00000091732	14.7875	-0.00305489	0.665326	-0.00459157	0.996336	0.998354	METTL25B
1409	ENSG00000091879	13.5014	0.641344	0.706188	0.908178	0.363784	0.74327	LOC124905660
1410	ENSG00000091947	24.6227	-0.55171	0.503506	-1.09574	0.273194	0.659698	SLC25A31
1411	ENSG00000091972	3.78978	-2.26571	1.39062	-1.62927	0.103255	NA	MCM7
1412	ENSG00000091986	1003.35	0.944226	0.0945503	9.9865	1.74634e-23	3.72588e-21	PHETA1
1413	ENSG00000092010	78.2171	-0.324286	0.28471	-1.139	0.254702	0.638552	PRKCG
1414	ENSG00000092020	31.8488	0.541825	0.443968	1.22041	0.222308	0.601019	PRMT7
1415	ENSG00000092051	14.5176	-1.12226	0.666489	-1.68384	0.0922117	0.368739	TMEM47
1416	ENSG00000092094	17.8864	-0.218543	0.617901	-0.353686	0.723574	0.926613	RALGPS2
1417	ENSG00000092096	46.8097	-0.238143	0.365055	-0.652347	0.514177	0.842908	ASAP1
1418	ENSG00000092108	141.14	0.299804	0.220722	1.35829	0.174373	0.52584	SEPHS1
1419	ENSG00000092140	35.1106	-0.00315062	0.442672	-0.00711728	0.994321	0.998314	TMEM51
1420	ENSG00000092148	140.504	0.271029	0.216419	1.25233	0.210448	0.582487	BRD4
1421	ENSG00000092199	357.985	0.192776	0.141153	1.36572	0.172027	0.521396	HLA-DRB1
1422	ENSG00000092201	196.872	0.0237927	0.185461	0.12829	0.89792	0.975763	AP3M2
1423	ENSG00000092203	74.9142	0.0132666	0.293504	0.0452006	0.963947	0.990883	ARHGEF10
1424	ENSG00000092208	15.5364	0.349001	0.630727	0.553331	0.580037	0.874459	TAF15
1425	ENSG00000092330	26.221	-0.111242	0.482158	-0.230717	0.817534	0.955773	MXRA5
1426	ENSG00000092421	166.99	-1.53601	0.205985	-7.4569	8.85852e-14	8.89413e-12	EXOSC5
1427	ENSG00000092439	25.0155	0.420252	0.500012	0.840483	0.400638	0.77268	PHAX
1428	ENSG00000092445	31.1438	-0.192529	0.445232	-0.432424	0.665434	0.909255	TIMP3
1429	ENSG00000092470	22.1863	2.20683	0.597807	3.69155	0.000222893	0.00394922	BCL2L14
1430	ENSG00000092531	37.8457	0.092782	0.403751	0.2298	0.818247	0.955844	NIPSNAP1
1431	ENSG00000092607	32.7957	-0.552871	0.456005	-1.21242	0.225351	0.604141	RO60
1432	ENSG00000092621	187.913	-0.855971	0.194509	-4.40067	1.07918e-05	0.000293153	BACE2
1433	ENSG00000092820	88.4116	0.652819	0.271727	2.40248	0.0162842	0.118038	TPP2
1434	ENSG00000092841	1838.6	0.321645	0.0782694	4.10947	3.96576e-05	0.00091266	MPZ
1435	ENSG00000092847	23.6724	0.132656	0.509457	0.260387	0.794566	0.950622	SEC31B
1436	ENSG00000092853	36.352	3.41817	0.565992	6.03925	1.54829e-09	9.06057e-08	BEGAIN
1437	ENSG00000092931	18.9846	-0.86123	0.577707	-1.49077	0.136021	0.459431	ARAP3
1438	ENSG00000092964	207.453	-0.189411	0.178467	-1.06132	0.288545	0.675072	DLX5
1439	ENSG00000092969	91.977	0.361993	0.26336	1.37452	0.169281	0.517185	TALDO1
1440	ENSG00000092978	33.211	-0.747715	0.443083	-1.68753	0.091502	0.36676	NDFIP2
1441	ENSG00000093000	44.5643	0.287751	0.408376	0.704623	0.481045	0.821791	TRIM38
1442	ENSG00000093009	7.89852	4.74095	1.61672	2.93245	0.00336301	0.0369534	RAB7A
1443	ENSG00000093010	7.0091	-0.386077	0.947416	-0.407505	0.683637	0.912675	COL6A1
1444	ENSG00000093144	69.6675	0.331227	0.309416	1.07049	0.284399	0.671554	BLOC1S4
1445	ENSG00000093167	57.9283	0.978271	0.34113	2.86774	0.00413414	0.0430699	EIF2B2
1446	ENSG00000093183	44.9057	0.0178215	0.372942	0.0477863	0.961887	0.99043	HESX1
1447	ENSG00000093217	4.86408	0.488622	1.14449	0.426932	0.669429	NA	EDEM1
1448	ENSG00000094631	24.12	-0.716249	0.506405	-1.41438	0.157251	0.498424	STARD8
1449	ENSG00000094804	15.8421	2.82185	0.773006	3.65049	0.000261742	0.00456644	CD47
1450	ENSG00000094841	10.9133	0.213994	0.759858	0.281624	0.778232	0.945867	WDR64
1451	ENSG00000094880	22.8297	0.361592	0.527421	0.685585	0.492975	0.830422	NCK2
1452	ENSG00000094914	30.3396	0.0900629	0.452086	0.199216	0.842094	0.96113	ZNF155
1453	ENSG00000094916	257.382	0.32542	0.171002	1.90302	0.0570383	0.279274	SSPOP
1454	ENSG00000094975	67.3018	0.149921	0.304924	0.491665	0.622956	0.892638	MRPS16
1455	ENSG00000095002	41.3403	0.518932	0.396079	1.31017	0.190137	0.552552	BORCS8-MEF2B
1456	ENSG00000095015	115.932	-0.901165	0.238004	-3.78634	0.000152884	0.0028623	LTBR
1457	ENSG00000095066	9.77693	-0.450958	0.804785	-0.560346	0.575244	0.872549	TRAJ29
1458	ENSG00000095139	161.158	0.21898	0.200394	1.09274	0.274506	0.661152	SHROOM2
1459	ENSG00000095209	23.3751	0.48783	0.544642	0.895689	0.370419	0.749992	SLC35F2
1460	ENSG00000095261	58.9298	0.417521	0.331474	1.25959	0.207818	0.579118	PRKAR1B
1461	ENSG00000095319	16.134	0.229186	0.621501	0.368762	0.712305	0.922838	PASK
1462	ENSG00000095321	29.2021	-0.755684	0.468997	-1.61128	0.107119	0.4058	CP
1463	ENSG00000095370	21.6705	0.0588071	0.549368	0.107045	0.914753	0.980941	PIEZO1
1464	ENSG00000095380	162.919	0.227056	0.20717	1.09599	0.273084	0.659589	MBTPS2
1465	ENSG00000095383	5.00538	0.621315	1.1297	0.549982	0.582331	NA	C1orf109
1466	ENSG00000095397	5.59583	0.0165422	1.04513	0.0158278	0.987372	NA	SCRIB
1467	ENSG00000095485	17.6171	0.684545	0.61058	1.12114	0.262228	0.648788	CWC25
1468	ENSG00000095564	34.0003	-0.303129	0.428803	-0.70692	0.479616	0.821128	ADAM21
1469	ENSG00000095574	11.9667	0.464721	0.737171	0.630411	0.528426	0.849063	LSM2
1470	ENSG00000095637	17.6928	-1.17014	0.612388	-1.91078	0.0560327	0.27648	ZNF267
1471	ENSG00000095739	60.7802	0.141385	0.327374	0.431876	0.665831	0.909656	OTP
1472	ENSG00000095752	38.3445	4.44234	0.689198	6.44567	1.15092e-10	7.60425e-09	IFNGR2
1473	ENSG00000095787	183.576	0.174111	0.188402	0.924147	0.35541	0.737329	TAS2R9
1474	ENSG00000095794	52.7186	0.0825201	0.347414	0.237527	0.812248	0.95524	CLDN3
1475	ENSG00000095906	39.7678	-0.465027	0.396495	-1.17285	0.240858	0.624714	JAKMIP2
1476	ENSG00000095951	54.0504	0.125454	0.343302	0.365435	0.714787	0.923111	H1-2
1477	ENSG00000096060	26.8415	0.526948	0.481729	1.09387	0.274012	0.660428	FCN1
1478	ENSG00000096063	69.0564	-0.0413347	0.31189	-0.13253	0.894565	0.974436	SLC9A5
1479	ENSG00000096070	23.5529	0.211694	0.528712	0.400396	0.688865	0.914878	OR10H2
1480	ENSG00000096092	34.9764	-0.303276	0.419856	-0.722333	0.47009	0.815957	TRBV23-1
1481	ENSG00000096093	10.1881	-0.679049	0.775382	-0.87576	0.38116	0.757772	RAPGEF4-AS1
1482	ENSG00000096384	1650.48	0.377755	0.0797353	4.73761	2.16257e-06	6.84371e-05	HOXC9
1483	ENSG00000096401	162.547	-0.0742559	0.212098	-0.350101	0.726263	0.927657	CD40LG
1484	ENSG00000096654	11.7167	-0.641339	0.753007	-0.851705	0.394378	0.766381	VARS1
1485	ENSG00000096696	112.699	0.826484	0.244311	3.38291	0.000717209	0.0106758	DYNC1LI2
1486	ENSG00000096717	36.4333	-0.443561	0.41343	-1.07288	0.283325	0.671193	SIPA1L3
1487	ENSG00000096746	249.209	0.238695	0.163728	1.45788	0.144874	0.476076	HLA-DRB3
1488	ENSG00000096872	35.8987	-0.450693	0.425021	-1.0604	0.288961	0.675072	SRD5A3
1489	ENSG00000096968	9.60194	0.125586	0.80697	0.155627	0.876327	0.970842	INHBC
1490	ENSG00000097007	97.7147	-0.24233	0.253822	-0.954721	0.339719	0.7224	ABL1
1491	ENSG00000097021	31.3334	1.36668	0.466214	2.93145	0.00337386	0.0369603	LOC102725035
1492	ENSG00000097033	161.535	0.210622	0.199706	1.05466	0.291581	0.678315	ALG5
1493	ENSG00000097046	9.36957	0.459656	0.808359	0.568629	0.569608	0.869528	USP7
1494	ENSG00000097096	15.0568	-0.22954	0.649416	-0.353456	0.723747	0.926653	SLC38A1
1495	ENSG00000099139	22.9451	-1.61382	0.538436	-2.99723	0.00272446	0.0314422	OCA2
1496	ENSG00000099194	388.957	-0.785819	0.140441	-5.59536	2.2017e-08	1.04873e-06	MRPL23
1497	ENSG00000099204	26.8476	-0.0355525	0.479356	-0.0741672	0.940877	0.985731	KIFC1
1498	ENSG00000099219	14.8169	0.0664104	0.657479	0.101008	0.919544	0.982103	OR51B2
1499	ENSG00000099246	113.227	0.136056	0.236336	0.575688	0.564826	0.867548	LSM6
1500	ENSG00000099250	159.424	-0.847476	0.204755	-4.13897	3.48864e-05	0.00081198	TCAP
1501	ENSG00000099256	17.3503	-0.662718	0.601208	-1.10231	0.270327	0.657807	BDP1
1502	ENSG00000099260	18.8437	-1.55762	0.610246	-2.55245	0.0106968	0.0877065	MYO3A
1503	ENSG00000099282	8.60312	-0.40071	0.853165	-0.469674	0.638588	0.898906	ARHGEF9
1504	ENSG00000099284	93.2785	-0.852559	0.261686	-3.25794	0.00112223	0.0154265	GID8
1505	ENSG00000099290	31.04	0.134111	0.462765	0.289803	0.771967	0.943628	LRIT3
1506	ENSG00000099326	8.17674	-0.126879	0.88613	-0.143183	0.886145	0.973525	UBE2B
1507	ENSG00000099330	5.49143	-1.386	1.09087	-1.27055	0.20389	NA	AACS
1508	ENSG00000099331	61.4117	0.618856	0.329866	1.87608	0.0606438	0.288728	MSH5
1509	ENSG00000099337	8.65026	2.32107	1.01239	2.29267	0.0218671	0.146654	CTDP1
1510	ENSG00000099341	257.953	0.331657	0.164773	2.01281	0.0441345	0.234918	PRKAR2B
1511	ENSG00000099364	17.892	-0.295413	0.586214	-0.503933	0.614308	0.889206	TAF9B
1512	ENSG00000099381	7.73477	-0.119441	0.894848	-0.133476	0.893817	0.974431	CHST10
1513	ENSG00000099385	82.6092	-0.618662	0.276045	-2.24117	0.0250153	0.160716	P4HA2
1514	ENSG00000099617	12.5076	-1.25334	0.713468	-1.75668	0.0789718	0.336669	DUSP8
1515	ENSG00000099622	341.753	-1.28888	0.144648	-8.91049	5.08052e-19	8.97063e-17	LYST
1516	ENSG00000099624	115.261	0.0506583	0.237012	0.213737	0.830752	0.958316	ATP2B1
1517	ENSG00000099783	286.464	0.217568	0.173797	1.25185	0.210623	0.582654	MSX1
1518	ENSG00000099785	24.5311	-0.809517	0.503824	-1.60675	0.10811	0.407292	CTAG2
1519	ENSG00000099795	87.9226	-0.132701	0.271107	-0.489478	0.624503	0.893534	MUC5AC
1520	ENSG00000099797	20.8976	0.542269	0.54519	0.994641	0.319911	0.706688	WDR46
1521	ENSG00000099800	135.197	0.304781	0.21759	1.40071	0.1613	0.504838	KBTBD2
1522	ENSG00000099804	126.405	-0.167353	0.224009	-0.747079	0.455016	0.806079	CD68
1523	ENSG00000099810	48.6759	0.813086	0.379624	2.14182	0.032208	0.191324	MIA2
1524	ENSG00000099814	7.67034	1.27176	0.931838	1.36479	0.172319	0.521588	MSRB3
1525	ENSG00000099817	211.217	0.158527	0.17727	0.894269	0.371178	0.750589	SERPINB6
1526	ENSG00000099821	16.4906	0.449565	0.639591	0.702894	0.482122	0.822902	PIGA
1527	ENSG00000099860	70.9898	0.226627	0.300833	0.753333	0.45125	0.806079	MOG
1528	ENSG00000099864	75.5413	-0.520018	0.289717	-1.79492	0.0726666	0.321719	NPR2
1529	ENSG00000099869	20.6716	-0.848182	0.548537	-1.54626	0.122041	0.435588	HUNK
1530	ENSG00000099875	118.196	-0.0594006	0.251535	-0.236153	0.813314	0.955303	GNRHR
1531	ENSG00000099889	12.5452	-0.583862	0.728574	-0.801376	0.422914	0.789619	BMAL1
1532	ENSG00000099899	8.8877	-0.0617125	0.823573	-0.0749326	0.940268	0.9857	OR5K1
1533	ENSG00000099901	169.557	0.549089	0.198768	2.76247	0.00573665	0.0543573	PSME2
1534	ENSG00000099904	34.386	0.00106067	0.439293	0.00241449	0.998074	0.999107	TRAV8-3
1535	ENSG00000099910	23.853	-0.689823	0.509001	-1.35525	0.175338	0.526637	MYCBPAP
1536	ENSG00000099917	10.5691	0.702955	0.81036	0.86746	0.38569	0.759022	IER3IP1
1537	ENSG00000099940	48.9629	-0.0437851	0.356647	-0.122769	0.90229	0.977202	MAP3K6
1538	ENSG00000099942	44.5176	-0.185315	0.374752	-0.494501	0.620953	0.892009	CR1L
1539	ENSG00000099949	30.9409	-0.368842	0.458632	-0.804222	0.421269	0.788182	ZNF112
1540	ENSG00000099953	25.6269	-2.38202	0.549693	-4.33335	1.46855e-05	0.000381711	MATK
1541	ENSG00000099954	6.05962	-0.621951	1.00377	-0.619612	0.535513	NA	SNORD52
1542	ENSG00000099956	85.8036	-0.313837	0.27753	-1.13082	0.258129	0.643233	SELENOW
1543	ENSG00000099968	35.9701	0.316474	0.419974	0.753557	0.451115	0.806079	MAU2
1544	ENSG00000099991	28.1006	0.0561624	0.472861	0.118771	0.905456	0.978747	ATG4B
1545	ENSG00000099992	13.1058	0.660337	0.695626	0.94927	0.342483	0.725196	OR9G3P
1546	ENSG00000099995	71.8461	-0.0937471	0.294402	-0.318432	0.750157	0.937445	RANBP9
1547	ENSG00000099999	8.22184	-0.131174	0.869169	-0.150918	0.88004	0.971253	TAMALIN
1548	ENSG00000100014	48.9031	-0.165957	0.356619	-0.465362	0.641672	0.899508	SETX
1549	ENSG00000100023	6.76151	-0.886596	0.998352	-0.88806	0.374508	0.753357	FNBP4
1550	ENSG00000100027	7.09725	-1.87979	0.989366	-1.89999	0.0574344	0.279955	TRAV8-6
1551	ENSG00000100028	42.7094	0.199403	0.38153	0.522639	0.601225	0.884276	SH3GL3
1552	ENSG00000100029	40.1599	0.619901	0.396089	1.56506	0.11757	0.427974	WDR43
1553	ENSG00000100030	122.033	0.362846	0.236065	1.53706	0.124278	0.438874	POU3F2
1554	ENSG00000100034	24.9529	0.33186	0.496325	0.668635	0.503728	0.837313	SLC22A13
1555	ENSG00000100036	6.95374	1.60442	1.01235	1.58484	0.113003	0.417936	ALKAL2
1556	ENSG00000100056	16.1519	-0.479493	0.616875	-0.777293	0.436986	0.799094	ZNF230
1557	ENSG00000100065	9.77795	0.579372	0.811114	0.714292	0.475047	0.819016	TRAV13-1
1558	ENSG00000100075	71.4696	-0.653566	0.298913	-2.18648	0.0287806	0.177342	SDHA
1559	ENSG00000100077	7.80301	-0.825155	0.92286	-0.894127	0.371254	0.750589	GRK3
1560	ENSG00000100083	23.708	0.130146	0.510664	0.254856	0.798835	0.95226	FLRT1
1561	ENSG00000100084	23.732	-0.252781	0.539619	-0.468444	0.639467	0.899197	THRB
1562	ENSG00000100092	26.9819	0.22793	0.4794	0.475449	0.634467	0.897332	FBXW11
1563	ENSG00000100097	1684.59	0.0155207	0.0775406	0.200163	0.841353	0.96113	KIR3DS1
1564	ENSG00000100099	20.6408	-0.34	0.544526	-0.624396	0.532367	0.851871	ZNF559
1565	ENSG00000100100	6.14594	-0.869755	0.995753	-0.873465	0.38241	0.75831	TRIM41
1566	ENSG00000100104	3.11023	0.328465	1.43575	0.228775	0.819044	NA	OR2G6
1567	ENSG00000100105	24.4741	-1.33565	0.522093	-2.55825	0.0105199	0.086534	TASOR
1568	ENSG00000100106	105.355	-0.183883	0.246152	-0.74703	0.455045	0.806079	ALDH1L1
1569	ENSG00000100109	2.47615	0.177115	1.61452	0.109701	0.912646	NA	PIP5K1C
1570	ENSG00000100116	9.18457	-0.153288	0.811281	-0.188946	0.850135	0.962586	LRCH1
1571	ENSG00000100124	23.6477	0.189635	0.509074	0.372511	0.709513	0.921871	LOC121296
1572	ENSG00000100129	3.75611	-2.25425	1.39216	-1.61925	0.105394	NA	SLC35B3
1573	ENSG00000100138	152.827	0.422009	0.208224	2.02671	0.042692	0.229145	NBL1
1574	ENSG00000100139	23.5539	0.647944	0.530844	1.22059	0.22224	0.600993	LHX4-AS1
1575	ENSG00000100142	102.035	0.37281	0.249726	1.49287	0.135471	0.459036	SERPINE2
1576	ENSG00000100147	4.40922	-0.0486391	1.16305	-0.0418205	0.966642	NA	LILRP2
1577	ENSG00000100150	3.7889	0.762079	1.28403	0.593505	0.552843	NA	NCR1
1578	ENSG00000100151	10.1852	-0.435849	0.781226	-0.557904	0.57691	0.873386	VAPB
1579	ENSG00000100154	49.6437	-0.755692	0.357326	-2.11485	0.0344424	0.199547	GOLGA8A
1580	ENSG00000100162	7.21935	2.42508	1.07238	2.2614	0.0237343	0.15434	GFRA4
1581	ENSG00000100167	2.7526	-0.630248	1.50417	-0.419002	0.675215	NA	HES6
1582	ENSG00000100196	106.019	0.128654	0.249635	0.515369	0.606295	0.885183	STAG2
1583	ENSG00000100201	425.618	-0.342211	0.131331	-2.60571	0.00916829	0.0780486	GPHN
1584	ENSG00000100207	40.4375	-0.252856	0.390384	-0.647711	0.517172	0.844212	STAT5A
1585	ENSG00000100209	18.8557	-0.425793	0.569548	-0.747597	0.454703	0.806079	ZNF280B
1586	ENSG00000100211	34.872	-0.374464	0.42157	-0.88826	0.374401	0.753288	KCNH4
1587	ENSG00000100216	175.844	-0.100751	0.195039	-0.516568	0.605458	0.885117	PSENEN
1588	ENSG00000100219	302.92	0.10694	0.150023	0.712828	0.475952	0.819242	LOC124905624
1589	ENSG00000100220	111.395	-0.139047	0.238703	-0.582511	0.560223	0.865345	NMD3
1590	ENSG00000100221	66.9011	0.131161	0.30542	0.429446	0.667599	0.910488	LRRC14
1591	ENSG00000100225	88.6389	-0.010226	0.275354	-0.0371376	0.970375	0.992471	RYBP
1592	ENSG00000100226	5.21308	-0.988269	1.10832	-0.891684	0.372562	NA	TRIP11
1593	ENSG00000100227	17.4205	-0.816156	0.598054	-1.36469	0.172352	0.521588	ADAMTS10
1594	ENSG00000100234	870.599	1.00852	0.099699	10.1156	4.71034e-24	1.07197e-21	TBCE
1595	ENSG00000100239	9.04561	0.163248	0.838607	0.194665	0.845655	0.96113	MED26
1596	ENSG00000100241	33.389	-0.0366071	0.440326	-0.0831363	0.933743	0.984914	RPL18
1597	ENSG00000100243	257.639	0.199245	0.161299	1.23525	0.216736	0.592998	DDX6
1598	ENSG00000100246	26.0563	-0.892655	0.490199	-1.82101	0.0686059	0.311157	PPP1R26
1599	ENSG00000100258	36.2063	0.575197	0.429579	1.33898	0.180578	0.534942	AOPEP
1600	ENSG00000100263	13.9599	-0.748242	0.662683	-1.12911	0.258852	0.644518	SLC44A1
1601	ENSG00000100266	40.1109	0.423946	0.401394	1.05618	0.290885	0.677342	LILRB5
1602	ENSG00000100271	2.53443	-0.952722	1.65115	-0.577007	0.563935	NA	SF3B3
1603	ENSG00000100280	42.088	-0.144656	0.381491	-0.379185	0.704551	0.920419	AP1B1
1604	ENSG00000100281	49.3628	0.185375	0.356811	0.519531	0.60339	0.884276	KIAA0232
1605	ENSG00000100284	28.6331	-0.138442	0.494336	-0.280056	0.779434	0.946694	TBC1D5
1606	ENSG00000100285	12.2231	-0.432087	0.706478	-0.611607	0.540798	0.857058	MYD88
1607	ENSG00000100292	47.7189	4.15037	0.574653	7.22239	5.10821e-13	4.58888e-11	HLA-DQB1
1608	ENSG00000100294	10.7752	-0.445597	0.751048	-0.5933	0.55298	0.861566	SNORA64
1609	ENSG00000100296	37.5637	0.187826	0.414114	0.45356	0.650146	0.904767	CDC45
1610	ENSG00000100297	25.9805	2.11936	0.556649	3.80735	0.000140466	0.00265898	LSAMP
1611	ENSG00000100299	8.77049	-1.07258	0.847307	-1.26588	0.205558	0.575961	ARHGDIA
1612	ENSG00000100300	118.941	0.350949	0.231578	1.51547	0.129654	0.448871	BSG
1613	ENSG00000100304	18.1236	0.784708	0.618368	1.269	0.204442	0.574254	DLGAP4
1614	ENSG00000100311	7.29646	-1.45322	0.940671	-1.54487	0.122377	0.435767	ORC1
1615	ENSG00000100316	1582.02	-0.29964	0.0779528	-3.84386	0.000121114	0.0023427	RBP3
1616	ENSG00000100320	294.556	-0.477574	0.151518	-3.15193	0.00162194	0.0208149	ZC3H4
1617	ENSG00000100321	23.8197	-0.864763	0.535113	-1.61604	0.106086	0.403012	TSC22D1
1618	ENSG00000100324	18.2434	-0.415357	0.582758	-0.712743	0.476005	0.819242	LHFPL2
1619	ENSG00000100325	34.028	0.363626	0.448943	0.809959	0.417964	0.786076	RCC1L
1620	ENSG00000100330	5.33213	-0.787237	1.0991	-0.716253	0.473835	NA	ABCB11
1621	ENSG00000100335	44.0249	0.269711	0.389664	0.692164	0.488834	0.828636	LCMT1
1622	ENSG00000100344	13.5211	-1.29964	0.699389	-1.85826	0.0631326	0.295691	ZNF385D
1623	ENSG00000100345	689.914	1.25959	0.111143	11.333	9.00322e-30	2.56117e-27	MPG
1624	ENSG00000100347	72.5584	-0.0688455	0.296094	-0.232512	0.81614	0.955303	SF3B1
1625	ENSG00000100348	78.8516	-0.507701	0.283745	-1.78929	0.0735682	0.32396	CAPN7
1626	ENSG00000100350	13.8105	-0.262307	0.673183	-0.389652	0.696794	0.917438	OR13I1P
1627	ENSG00000100353	150.812	-0.157391	0.209416	-0.751571	0.452309	0.806079	PLA2G10
1628	ENSG00000100354	185.02	-0.235517	0.188158	-1.2517	0.21068	0.582654	PHB2
1629	ENSG00000100360	31.8913	-0.292846	0.442642	-0.661586	0.508236	0.839669	RBBP9
1630	ENSG00000100364	48.7099	0.6221	0.360671	1.72484	0.0845564	0.349593	CEP152
1631	ENSG00000100372	26.7211	0.693885	0.486998	1.42482	0.154209	0.491979	FLOT1
1632	ENSG00000100376	22.4521	0.128871	0.522333	0.246722	0.805124	0.954312	UGT2B28
1633	ENSG00000100379	20.1282	-0.0879614	0.555754	-0.158274	0.874241	0.97	TRPM8
1634	ENSG00000100380	361.905	0.0160693	0.142002	0.113162	0.909902	0.979713	SLC22A3
1635	ENSG00000100387	209.62	-0.0334732	0.176489	-0.189662	0.849574	0.962586	TMEM63A
1636	ENSG00000100393	81.2545	-0.186363	0.276386	-0.674283	0.500131	0.835538	EIF4A2
1637	ENSG00000100395	23.9355	0.0402739	0.526269	0.0765272	0.939	0.9857	NPL
1638	ENSG00000100401	37.1875	1.86449	0.459166	4.06059	4.89479e-05	0.00108482	PSPH
1639	ENSG00000100403	50.1948	0.647925	0.355339	1.8234	0.0682434	0.310062	SIRT2
1640	ENSG00000100410	50.5863	-0.0332106	0.3526	-0.0941877	0.92496	0.983544	TMEM222
1641	ENSG00000100412	8.21423	-0.133093	0.868988	-0.153158	0.878274	0.971077	ACO2
1642	ENSG00000100416	11.8918	1.17393	0.744483	1.57683	0.114834	0.421511	DALRD3
1643	ENSG00000100417	33.9396	-0.370617	0.433623	-0.8547	0.392717	0.765623	PGC
1644	ENSG00000100418	37.5128	0.151551	0.417586	0.362922	0.716663	0.923697	SNORD62A
1645	ENSG00000100422	62.2183	0.242728	0.323639	0.749996	0.453257	0.806079	LY6G6D
1646	ENSG00000100425	39.0805	-0.924714	0.403243	-2.2932	0.0218367	0.146547	UFL1
1647	ENSG00000100426	37.9761	-0.0456097	0.40316	-0.11313	0.909927	0.979713	PLCH2
1648	ENSG00000100439	40.2862	-0.207298	0.391376	-0.529663	0.596345	0.883101	SORCS2
1649	ENSG00000100441	12.4902	0.127446	0.700254	0.182	0.855583	0.963813	DOP1A
1650	ENSG00000100442	56.7343	0.121077	0.333116	0.363468	0.716255	0.923697	FCGRT
1651	ENSG00000100461	32.1204	-0.0406792	0.441091	-0.0922242	0.92652	0.983724	SLC6A20
1652	ENSG00000100473	4.377	0.582612	1.22578	0.475301	0.634572	NA	DDT
1653	ENSG00000100478	12.6794	-0.617224	0.696161	-0.88661	0.375289	0.753531	MTMR11
1654	ENSG00000100479	7.77892	0.179739	0.960781	0.187076	0.851601	0.962586	PHKG2
1655	ENSG00000100483	12.154	0.321068	0.733173	0.437915	0.661448	0.908521	PYCR3
1656	ENSG00000100485	30.4954	-0.766194	0.450059	-1.70243	0.0886745	0.359454	STIL
1657	ENSG00000100490	3.92837	1.33952	1.31222	1.0208	0.307349	NA	LMO4
1658	ENSG00000100503	90.75	0.656506	0.288898	2.27245	0.0230596	0.151284	OBP2B
1659	ENSG00000100504	45.5118	0.200068	0.37381	0.535213	0.592503	0.881546	PSMA7
1660	ENSG00000100505	4.92895	-2.70856	1.32071	-2.05083	0.0402833	NA	ANKRD30A
1661	ENSG00000100519	127.65	0.296089	0.224548	1.3186	0.187302	0.547811	PKIA
1662	ENSG00000100522	23.8433	1.16665	0.531725	2.19409	0.0282288	0.1751	SCPEP1
1663	ENSG00000100523	19.8072	0.272884	0.561559	0.48594	0.62701	0.894436	THSD4
1664	ENSG00000100526	5.56222	1.53462	1.11232	1.37966	0.167693	NA	CDH13
1665	ENSG00000100528	141.562	0.42971	0.214838	2.00016	0.0454829	0.239762	RBM19
1666	ENSG00000100532	28.8556	-0.107261	0.461221	-0.232559	0.816104	0.955303	IFITM3
1667	ENSG00000100554	99.8552	0.74544	0.254916	2.92426	0.00345279	0.0375771	TBX22
1668	ENSG00000100564	5.15436	1.05052	1.17553	0.893663	0.371502	NA	PCSK5
1669	ENSG00000100567	119.504	0.332565	0.235899	1.40977	0.158607	0.500181	NPY4R
1670	ENSG00000100568	21.0747	-0.213632	0.583534	-0.366101	0.71429	0.923111	TRIB1
1671	ENSG00000100575	56.2069	0.0840182	0.334311	0.251318	0.801569	0.9533	RWDD3
1672	ENSG00000100577	12.0728	-0.727329	0.723389	-1.00545	0.314682	0.702938	GPX3
1673	ENSG00000100578	20.2867	0.644538	0.560182	1.15059	0.249903	0.633322	PTGES
1674	ENSG00000100580	23.1057	0.10538	0.522003	0.201876	0.840014	0.96113	SLC25A30
1675	ENSG00000100591	89.0376	0.686288	0.27077	2.53458	0.0112583	0.0909275	SIRPB1
1676	ENSG00000100592	58.2841	-0.196328	0.327872	-0.598793	0.549311	0.859995	FZD10
1677	ENSG00000100596	56.8901	0.935973	0.338376	2.76608	0.00567351	0.0539985	BCL7B
1678	ENSG00000100599	16.8605	0.38203	0.614617	0.621574	0.534222	0.853121	C1orf35
1679	ENSG00000100600	69.6215	0.250688	0.301113	0.832538	0.405106	0.775958	PPP1R8
1680	ENSG00000100601	13.5625	0.253565	0.671249	0.377751	0.705616	0.920419	PRKRA
1681	ENSG00000100603	96.9945	0.0501417	0.2554	0.196327	0.844355	0.96113	NUDT5
1682	ENSG00000100605	15.9471	0.168471	0.637795	0.264147	0.791667	0.949992	IMPA2
1683	ENSG00000100612	16.2402	-0.57092	0.624704	-0.913905	0.360767	0.741146	MRTO4
1684	ENSG00000100614	62.2417	-0.308968	0.318621	-0.969705	0.332193	0.715702	PLAGL1
1685	ENSG00000100625	6.29917	0.0891183	0.997297	0.0893599	0.928796	0.983724	NT5C3A
1686	ENSG00000100626	4.89769	-1.14907	1.17484	-0.978066	0.328042	NA	CABP5
1687	ENSG00000100629	6.02652	1.66205	1.11011	1.49719	0.134344	NA	DNAJC21
1688	ENSG00000100632	273.452	0.163392	0.156435	1.04447	0.296267	0.683657	ENO2
1689	ENSG00000100644	317.577	1.02678	0.151019	6.79901	1.05339e-11	7.76095e-10	GZMB
1690	ENSG00000100647	31.0624	0.175639	0.450802	0.389614	0.696822	0.917438	LITAF
1691	ENSG00000100650	119.016	-0.0164147	0.254256	-0.0645595	0.948525	0.987316	RXRB
1692	ENSG00000100664	345.735	0.257413	0.142255	1.80952	0.0703707	0.315666	EDN2
1693	ENSG00000100697	152.509	-0.0624452	0.215128	-0.29027	0.77161	0.943417	PEG10
1694	ENSG00000100714	57.9859	1.50351	0.356138	4.2217	2.42463e-05	0.000587013	MICB
1695	ENSG00000100722	29.1829	0.458169	0.482421	0.94973	0.34225	0.725068	LILRP2
1696	ENSG00000100726	7.7713	0.176957	0.893444	0.198061	0.842997	0.96113	TTLL4
1697	ENSG00000100731	34.7436	0.215965	0.421326	0.512584	0.608242	0.886313	PTENP1
1698	ENSG00000100739	3.04485	4.86812	1.92219	2.53259	0.0113223	NA	BCL3
1699	ENSG00000100744	27.0752	-0.0624364	0.47416	-0.131678	0.895239	0.974436	PLLP
1700	ENSG00000100749	28.2004	0.790073	0.493615	1.60059	0.109469	0.409747	HSP90B1
1701	ENSG00000100764	16.2939	0.735553	0.650551	1.13066	0.258197	0.643233	PRKAA2
1702	ENSG00000100767	11.0716	-0.997578	0.748616	-1.33256	0.182675	0.538508	EBPL
1703	ENSG00000100784	8.56462	-1.75297	0.905245	-1.93645	0.0528122	0.266428	SKAP2
1704	ENSG00000100796	79.1982	0.911385	0.289782	3.14507	0.00166047	0.0212031	CDCA8
1705	ENSG00000100802	6.44471	-0.97403	0.981587	-0.992301	0.321051	0.707404	HACE1
1706	ENSG00000100804	209.702	0.103685	0.177504	0.584125	0.559136	0.864913	PRCC
1707	ENSG00000100811	251.612	0.112443	0.164375	0.684066	0.493933	0.830467	LOC124909320
1708	ENSG00000100813	105.865	-0.117847	0.251033	-0.469447	0.63875	0.898906	PKP3
1709	ENSG00000100814	50.1512	-0.52286	0.373092	-1.40143	0.161087	0.504337	PELI2
1710	ENSG00000100815	185.393	-0.134745	0.189947	-0.709381	0.478088	0.821058	RPL14
1711	ENSG00000100823	145.068	-0.226573	0.218424	-1.03731	0.299593	0.68587	APAF1
1712	ENSG00000100836	7.20121	-0.275824	0.917097	-0.300757	0.7636	0.941076	TRIM26
1713	ENSG00000100842	9.40223	-0.624723	0.806356	-0.774749	0.438488	0.799094	INSL5
1714	ENSG00000100852	193.217	-0.207871	0.184239	-1.12827	0.259208	0.645044	ARF4
1715	ENSG00000100865	32.4544	0.249241	0.441528	0.564496	0.572416	0.87091	PHF20L1
1716	ENSG00000100867	4.10994	-1.10815	1.23449	-0.897661	0.369366	NA	PAN2
1717	ENSG00000100883	99.6183	0.487932	0.26269	1.85745	0.0632478	0.295691	SLC9A2
1718	ENSG00000100888	61.34	0.431365	0.32168	1.34097	0.179929	0.533949	KNL1
1719	ENSG00000100889	31.0474	-1.21763	0.455037	-2.6759	0.00745288	0.0662543	NR4A2
1720	ENSG00000100890	3.75713	0.782489	1.30384	0.600143	0.548411	NA	NCR1
1721	ENSG00000100897	17.8204	-0.575499	0.588788	-0.977429	0.328357	0.714253	ASB13
1722	ENSG00000100906	138.136	1.51853	0.232889	6.52043	7.01068e-11	4.75473e-09	PPP1R12A
1723	ENSG00000100908	8.69749	-0.144266	0.844095	-0.170912	0.864293	0.967143	COMMD9
1724	ENSG00000100911	36.4781	0.702798	0.416677	1.68667	0.091666	0.367139	PRKCI
1725	ENSG00000100916	22.2193	0.389942	0.527212	0.739631	0.459524	0.808334	QTRT1
1726	ENSG00000100918	5.40841	-2.38599	1.18734	-2.00952	0.0444822	NA	SECISBP2L
1727	ENSG00000100926	7.63234	0.562419	0.901018	0.624204	0.532494	0.851899	RAMP3
1728	ENSG00000100934	202.249	0.281821	0.180069	1.56508	0.117565	0.427974	OLIG2
1729	ENSG00000100941	215.597	0.151594	0.186698	0.811976	0.416805	0.78494	PHEX
1730	ENSG00000100949	11.2818	0.443141	0.757592	0.584934	0.558592	0.864685	PSMB9
1731	ENSG00000100968	31.702	-0.596618	0.444765	-1.34142	0.179783	0.533783	MYO5A
1732	ENSG00000100982	25.8861	-0.882685	0.500484	-1.76366	0.0777891	0.333461	KIF17
1733	ENSG00000100983	26.8761	0.382575	0.499162	0.766434	0.443418	0.802151	GPR39
1734	ENSG00000100985	4.52262	2.12943	1.31389	1.62071	0.10508	NA	MAT1A
1735	ENSG00000100991	48.732	-0.0235519	0.36852	-0.0639095	0.949042	0.987316	HYPK
1736	ENSG00000100994	57.9633	0.624267	0.333109	1.87406	0.0609215	0.289646	PSMA6
1737	ENSG00000100997	52.8348	0.0532376	0.345719	0.153991	0.877617	0.971077	FKBP8
1738	ENSG00000101000	6.13422	2.14139	1.12388	1.90535	0.0567347	0.278266	RAMP1
1739	ENSG00000101003	11.0186	0.528412	0.754142	0.70068	0.483503	0.824297	AKAP12
1740	ENSG00000101004	29.7379	-1.13226	0.472884	-2.39437	0.0166489	0.119987	MAP4K1
1741	ENSG00000101019	27.7747	-0.319128	0.475184	-0.67159	0.501845	0.836334	FBXL12
1742	ENSG00000101040	70.4206	-0.118939	0.322554	-0.368741	0.712321	0.922838	WWC1
1743	ENSG00000101052	66.4056	-0.475087	0.307027	-1.54738	0.121772	0.435276	ICOS
1744	ENSG00000101057	16.9837	3.80735	0.892617	4.26538	1.99562e-05	0.00050091	MN1
1745	ENSG00000101079	29.3204	0.152539	0.459622	0.331879	0.73998	0.934046	TRPV5
1746	ENSG00000101096	14.0814	0.79314	0.678046	1.16974	0.242104	0.625892	MYO1C
1747	ENSG00000101104	2.92193	0.111324	1.42368	0.0781946	0.937673	NA	LMAN1L
1748	ENSG00000101109	49.0721	0.182296	0.355909	0.5122	0.608511	0.886444	SMN1
1749	ENSG00000101115	16.3086	0.820978	0.62986	1.30343	0.192428	0.55677	PCDHGA11
1750	ENSG00000101126	112.185	-0.665711	0.246924	-2.69602	0.00701743	0.063411	BLTP3B
1751	ENSG00000101132	96.3694	-0.0723739	0.266077	-0.272004	0.785619	0.948865	PAFAH1B1
1752	ENSG00000101134	6.03363	0.679757	1.04416	0.651009	0.515041	NA	TMEM40
1753	ENSG00000101138	31.0225	-0.0906603	0.453969	-0.199706	0.841711	0.96113	CSN2
1754	ENSG00000101144	20.0275	-0.847262	0.56788	-1.49197	0.135706	0.459036	BLK
1755	ENSG00000101146	40.6434	0.0432398	0.391114	0.110556	0.911969	0.98011	PWAR5
1756	ENSG00000101150	99.6034	-0.0739518	0.263579	-0.280567	0.779042	0.946416	PPP1R11
1757	ENSG00000101152	38.3371	0.0592892	0.409978	0.144616	0.885014	0.973202	DIPK2B
1758	ENSG00000101160	11.0028	-0.503598	0.747125	-0.674048	0.500281	0.835545	CTBS
1759	ENSG00000101161	60.2308	-0.346741	0.320753	-1.08102	0.279686	0.667335	CTDNEP1
1760	ENSG00000101166	45.4891	0.368942	0.373419	0.988011	0.323147	0.708792	LGALSL
1761	ENSG00000101181	17.2418	-0.204764	0.616899	-0.331924	0.739946	0.934046	PGLS
1762	ENSG00000101182	492.944	0.455717	0.124025	3.6744	0.000238406	0.00419504	PRB2
1763	ENSG00000101189	24.167	0.0667201	0.504931	0.132137	0.894876	0.974436	TOR4A
1764	ENSG00000101190	10.3185	0.0302592	0.76833	0.0393831	0.968585	0.991829	GPNMB
1765	ENSG00000101191	47.4236	0.130464	0.373405	0.34939	0.726797	0.927813	CLPX
1766	ENSG00000101193	56.5206	-0.586733	0.331512	-1.76987	0.0767485	0.331437	ARMCX6
1767	ENSG00000101194	2.90487	0.590574	1.4712	0.401423	0.688108	NA	SEMA6A
1768	ENSG00000101198	16.6181	-0.392969	0.611635	-0.642489	0.520556	0.845678	OR5P3
1769	ENSG00000101199	51.1587	-0.167712	0.347599	-0.482487	0.62946	0.895477	ARL8B
1770	ENSG00000101216	17.4183	0.0663076	0.591267	0.112145	0.910708	0.979713	SAMM50
1771	ENSG00000101220	37.7917	0.0969855	0.413022	0.234819	0.814349	0.955303	ANLN
1772	ENSG00000101224	18.3305	1.84743	0.645402	2.86245	0.00420376	0.0435736	CD58
1773	ENSG00000101236	50.7887	1.03039	0.360727	2.85643	0.00428432	0.0440519	CLP1
1774	ENSG00000101246	20.8088	0.00153078	0.543076	0.00281872	0.997751	0.998993	TOMM70
1775	ENSG00000101247	17.4088	0.145232	0.59696	0.243286	0.807784	0.954542	NSD1
1776	ENSG00000101255	27.1526	0.350027	0.481334	0.7272	0.467103	0.81512	RTN4
1777	ENSG00000101266	132.949	0.157243	0.222981	0.705186	0.480694	0.821791	CRYGC
1778	ENSG00000101290	34.3442	-0.143759	0.445109	-0.322974	0.746715	0.935769	PPFIA1
1779	ENSG00000101294	321.205	0.686726	0.155817	4.40726	1.04685e-05	0.000285887	IFT74
1780	ENSG00000101298	7.68968	-0.959915	0.948463	-1.01207	0.311503	0.698657	RPH3AL
1781	ENSG00000101310	51.4591	0.407332	0.349243	1.16633	0.243481	0.626106	SSX3
1782	ENSG00000101333	49.7487	1.12666	0.371382	3.03369	0.00241585	0.0287015	PDPK1
1783	ENSG00000101335	453.539	-0.111126	0.131514	-0.844971	0.398127	0.769577	OPTN
1784	ENSG00000101337	99.4342	-0.508775	0.254671	-1.99777	0.0457413	0.240808	MPDU1
1785	ENSG00000101343	34.9278	0.351881	0.435013	0.808897	0.418574	0.786286	PRH1-TAS2R14
1786	ENSG00000101346	57.7502	0.418882	0.333527	1.25592	0.209146	0.580451	SEPTIN8
1787	ENSG00000101347	14.1464	0.409909	0.693112	0.591405	0.554249	0.862624	DDAH2
1788	ENSG00000101350	54.2222	0.397763	0.340833	1.16703	0.243197	0.626089	DNAJA3
1789	ENSG00000101353	3.08505	-0.883	1.51328	-0.583502	0.559555	NA	TSPY26P
1790	ENSG00000101361	140.825	1.04608	0.223576	4.67886	2.88477e-06	8.84519e-05	SPRY1
1791	ENSG00000101363	46.3053	0.31116	0.366159	0.849797	0.395438	0.766759	LRRC7
1792	ENSG00000101365	42.6993	-0.243925	0.382765	-0.637271	0.523948	0.847805	HSF4
1793	ENSG00000101367	155.462	0.324782	0.203997	1.5921	0.111363	0.414265	HHLA3
1794	ENSG00000101384	39.5658	-0.0691776	0.395903	-0.174734	0.861289	0.966225	JAG1
1795	ENSG00000101391	18.0832	-0.386144	0.603126	-0.640238	0.522018	0.846285	CYB5R4
1796	ENSG00000101400	8.63337	-1.77821	0.895106	-1.98659	0.0469681	0.245408	SHH
1797	ENSG00000101407	14.8103	-0.0932315	0.642219	-0.145171	0.884576	0.972941	OR7E22P
1798	ENSG00000101412	10.6592	3.08882	0.98025	3.15106	0.0016268	0.0208512	DPYSL3
1799	ENSG00000101413	19.6942	-0.533432	0.558501	-0.955114	0.33952	0.7224	ERGIC1
1800	ENSG00000101417	6.83222	-0.498924	0.94294	-0.529116	0.596725	0.883101	SLC27A4
1801	ENSG00000101421	99.9692	0.238123	0.251175	0.948035	0.343112	0.725439	OR10P1
1802	ENSG00000101439	129.421	-0.428657	0.22524	-1.90311	0.0570265	0.279274	CSF3R
1803	ENSG00000101442	8.11561	0.507064	0.876983	0.578191	0.563135	0.866251	DCAF10
1804	ENSG00000101444	157.587	-0.00525164	0.202759	-0.0259009	0.979336	0.994441	AHCY
1805	ENSG00000101447	4.83523	4.01836	1.73911	2.31059	0.0208557	NA	ELL3
1806	ENSG00000101452	8.13311	-0.575216	0.868967	-0.661954	0.508001	0.839669	COG6
1807	ENSG00000101457	44.5223	-0.131763	0.379253	-0.347428	0.72827	0.928208	KCNG4
1808	ENSG00000101460	36.7108	-1.64926	0.456762	-3.61077	0.00030529	0.0051332	RHNO1
1809	ENSG00000101463	2.54065	1.08043	1.65072	0.654521	0.512776	NA	OR11H2
1810	ENSG00000101464	22.0243	-0.0947325	0.531149	-0.178354	0.858445	0.964597	PSMB3P1
1811	ENSG00000101470	13.272	-2.53432	0.772603	-3.28024	0.00103719	0.0144123	VPS72
1812	ENSG00000101473	2.32629	0.893853	1.76716	0.505812	0.612989	NA	TCAF1
1813	ENSG00000101474	65.2113	0.285539	0.312148	0.914754	0.360321	0.741113	BCAP29
1814	ENSG00000101493	33.8585	-0.148388	0.433535	-0.342275	0.732144	0.930372	ENTREP1
1815	ENSG00000101544	37.0271	-0.145654	0.407124	-0.357762	0.720521	0.925351	TRIM31
1816	ENSG00000101546	18.0822	-0.252671	0.602117	-0.419637	0.674751	0.911714	LILRP2
1817	ENSG00000101557	160.369	0.128937	0.204001	0.63204	0.52736	0.849033	TRIM24
1818	ENSG00000101558	188.161	0.273213	0.186826	1.4624	0.143633	0.473429	CCNA1
1819	ENSG00000101574	6.7038	1.55643	1.01987	1.52611	0.126983	0.444245	SLC25A19
1820	ENSG00000101577	41.941	0.0191096	0.390844	0.048893	0.961005	0.990386	DDX23
1821	ENSG00000101596	94.6577	0.590605	0.264048	2.23674	0.0253036	0.161573	RBM34
1822	ENSG00000101608	932.201	0.51575	0.095281	5.41294	6.19996e-08	2.74865e-06	HMG20A
1823	ENSG00000101624	7.79604	1.02844	0.950943	1.0815	0.279476	0.667335	ZXDC
1824	ENSG00000101639	9.67215	0.356657	0.793047	0.44973	0.652905	0.905384	WDR74
1825	ENSG00000101654	65.9243	-0.43226	0.312213	-1.3845	0.166204	0.511447	IRS4
1826	ENSG00000101665	25.8958	0.206753	0.501836	0.411992	0.680345	0.911714	LFNG
1827	ENSG00000101670	8.45472	1.50696	0.985065	1.52981	0.126063	0.442886	SLC16A6
1828	ENSG00000101745	185.884	0.0379579	0.193067	0.196605	0.844137	0.96113	ATF6
1829	ENSG00000101751	20.4199	-0.425992	0.564736	-0.75432	0.450657	0.805775	BTG3
1830	ENSG00000101752	119.148	0.114242	0.231056	0.494434	0.621	0.892009	UBQLN4
1831	ENSG00000101773	33.2404	0.836357	0.440121	1.90029	0.0573949	0.279955	TWF1
1832	ENSG00000101782	54.3217	0.116064	0.337774	0.343615	0.731136	0.929786	KCNAB2
1833	ENSG00000101811	17.0793	1.22203	0.633885	1.92784	0.0538744	0.270322	CSN2
1834	ENSG00000101825	215.896	-0.791656	0.175444	-4.5123	6.41296e-06	0.000186049	CABIN1
1835	ENSG00000101843	163.836	-0.324315	0.20096	-1.61383	0.106564	0.404462	PRKCA
1836	ENSG00000101844	29.5733	0.513439	0.461631	1.11223	0.266039	0.653046	TPGS1
1837	ENSG00000101846	6.96509	1.33863	0.977295	1.36973	0.170772	0.519725	ARHGDIG
1838	ENSG00000101849	142.108	0.244408	0.218022	1.12103	0.262277	0.648788	SRPK1
1839	ENSG00000101850	4.49173	-0.378429	1.15118	-0.32873	0.742359	NA	NFKB1
1840	ENSG00000101856	287.24	-0.0120977	0.157806	-0.0766619	0.938893	0.9857	AGR2
1841	ENSG00000101868	19.2376	0.781212	0.574951	1.35874	0.174228	0.525711	PHKA1
1842	ENSG00000101871	79.3704	-0.688836	0.286449	-2.40475	0.0161837	0.117584	MAGEA6
1843	ENSG00000101882	42.4996	-0.262239	0.380964	-0.688357	0.491228	0.829438	JMJD4
1844	ENSG00000101888	22.1343	-0.685814	0.531632	-1.29002	0.197044	0.563196	MCM10
1845	ENSG00000101901	39.4902	0.617191	0.399319	1.54561	0.122199	0.435588	LILRP2
1846	ENSG00000101911	57.5241	0.564722	0.331181	1.70517	0.088162	0.358565	PPP1R2
1847	ENSG00000101928	46.3432	0.251911	0.368706	0.68323	0.494462	0.830851	TBC1D22B
1848	ENSG00000101935	64.7753	0.753479	0.318195	2.36798	0.0178857	0.126729	PPP6R2
1849	ENSG00000101940	43.0397	-0.653508	0.37879	-1.72525	0.0844819	0.349426	OSTC
1850	ENSG00000101955	75.2525	-0.52597	0.287743	-1.82792	0.0675619	0.308334	LST1
1851	ENSG00000101966	168.101	-0.0672362	0.197794	-0.339931	0.733909	0.930769	APBA1
1852	ENSG00000101972	275.337	0.102469	0.159717	0.641567	0.521154	0.846091	TACC3
1853	ENSG00000101974	71.6116	0.35067	0.302325	1.15991	0.246084	0.62925	LINC00926
1854	ENSG00000101986	8.83645	-0.472737	0.829634	-0.569814	0.568804	0.869376	ABCD1
1855	ENSG00000101997	2.51927	-0.398027	1.56425	-0.254452	0.799146	NA	IGHD1-7
1856	ENSG00000102024	212.412	-0.0184111	0.179895	-0.102344	0.918484	0.982103	PFDN4
1857	ENSG00000102030	61.6974	0.17738	0.32739	0.541798	0.587957	0.8788	ZYX
1858	ENSG00000102034	26.9512	1.24284	0.508069	2.44619	0.0144374	0.108556	EIF2D
1859	ENSG00000102038	410.828	0.359395	0.133776	2.68654	0.00721967	0.0647999	SEMA3F
1860	ENSG00000102054	289.325	-0.148407	0.154021	-0.963551	0.335271	0.718147	PTK7
1861	ENSG00000102078	13.0893	1.20057	0.71575	1.67736	0.0934717	0.371745	SNX4
1862	ENSG00000102081	113.635	-0.417945	0.235497	-1.77474	0.075941	0.329614	FGL1
1863	ENSG00000102096	6.71274	0.473695	0.955481	0.495767	0.620059	0.892009	ZNF266
1864	ENSG00000102098	7.35056	-1.2452	0.940163	-1.32445	0.185353	0.543929	ACTR1A
1865	ENSG00000102100	81.7694	-0.204898	0.281286	-0.728435	0.466347	0.814577	TMSB4XP4
1866	ENSG00000102103	70.9133	0.0358319	0.302923	0.118287	0.90584	0.978747	NUP58
1867	ENSG00000102109	4.03079	-0.0598832	1.31096	-0.045679	0.963566	NA	SNORA69
1868	ENSG00000102119	96.9897	0.074283	0.254072	0.29237	0.770004	0.942916	EFNB2
1869	ENSG00000102125	13.3438	-0.163551	0.672433	-0.243222	0.807833	0.954542	SRF
1870	ENSG00000102144	289.262	0.856362	0.155912	5.49261	3.96028e-08	1.80254e-06	PAX2
1871	ENSG00000102158	112.063	0.207163	0.258425	0.801638	0.422762	0.78948	OR7E110P
1872	ENSG00000102172	412.707	0.131557	0.135005	0.974462	0.329827	0.714993	SRSF7
1873	ENSG00000102178	25.847	0.56369	0.494339	1.14029	0.254165	0.637811	LUZP1
1874	ENSG00000102181	67.4796	-0.970419	0.307671	-3.15408	0.00161005	0.0206882	POLR1HASP
1875	ENSG00000102189	285.397	0.739354	0.158834	4.65489	3.24154e-06	9.87993e-05	TFEB
1876	ENSG00000102218	29.9208	0.381713	0.460383	0.829119	0.407037	0.777409	RBM4
1877	ENSG00000102221	7.01532	0.331243	0.928247	0.356848	0.721206	0.925431	SPTLC2
1878	ENSG00000102225	142.298	-0.166232	0.215574	-0.771115	0.440639	0.799814	OCM2
1879	ENSG00000102226	200.368	-0.636659	0.186633	-3.41129	0.000646553	0.00983714	ZP2
1880	ENSG00000102230	14.113	-1.27082	0.675352	-1.88172	0.0598742	0.286141	LRAT
1881	ENSG00000102241	289.871	-0.286	0.161415	-1.77184	0.0764217	0.330784	SNORA73B
1882	ENSG00000102265	373.31	1.92604	0.153504	12.5471	4.12272e-36	1.56373e-33	TBCD
1883	ENSG00000102287	5.39421	-1.35745	1.10226	-1.23151	0.218132	NA	NR5A2
1884	ENSG00000102309	73.6	0.00908262	0.292616	0.0310394	0.975238	0.993342	PDE4C
1885	ENSG00000102312	9.21495	0.385178	0.827029	0.465737	0.641404	0.899508	TRPV4
1886	ENSG00000102316	635.585	-0.57744	0.108575	-5.31838	1.04697e-07	4.48619e-06	PDLIM5
1887	ENSG00000102317	335.146	0.0698347	0.143463	0.486778	0.626416	0.894343	PTN
1888	ENSG00000102349	3.64328	-0.827589	1.32839	-0.622999	0.533285	NA	KDELR3
1889	ENSG00000102359	50.6864	1.52361	0.37832	4.0273	5.642e-05	0.00122327	OR2T1
1890	ENSG00000102362	3.5257	1.07639	1.34329	0.801309	0.422953	NA	TMEM250
1891	ENSG00000102384	6.90104	0.563081	0.957119	0.588308	0.556325	0.864363	FOXE1
1892	ENSG00000102390	47.0229	0.367331	0.37874	0.969877	0.332108	0.715702	TAX1BP3
1893	ENSG00000102393	17.0901	0.799077	0.630609	1.26715	0.205101	0.575622	GBE1
1894	ENSG00000102401	139.712	-0.393842	0.217527	-1.81054	0.0702118	0.31523	ZDHHC9
1895	ENSG00000102409	123.481	-0.23667	0.241548	-0.979802	0.327184	0.712786	URGCP
1896	ENSG00000102452	4.17069	1.42193	1.28828	1.10374	0.269705	NA	SPATA13
1897	ENSG00000102468	23.7051	-0.292614	0.509073	-0.574799	0.565427	0.867627	HPN
1898	ENSG00000102471	91.3795	0.435036	0.268588	1.61972	0.105293	0.402644	ATP6V1H
1899	ENSG00000102531	99.0351	-0.185541	0.259824	-0.714104	0.475163	0.819078	DNAJB4
1900	ENSG00000102543	9.75517	0.726894	0.799001	0.909754	0.362952	0.742508	ORAI2
1901	ENSG00000102547	10.4727	0.357902	0.774396	0.462169	0.64396	0.900421	ATOSB
1902	ENSG00000102554	31.9303	-0.168418	0.458066	-0.367671	0.713118	0.923007	BPI
1903	ENSG00000102572	5.19368	0.736284	1.10203	0.668116	0.504059	NA	ST7-OT3
1904	ENSG00000102580	148.33	0.37019	0.211187	1.7529	0.0796186	0.338611	PPARG
1905	ENSG00000102595	73.0715	0.513465	0.300104	1.71096	0.0870891	0.355472	LRRC1
1906	ENSG00000102606	24.3326	0.149946	0.503268	0.297946	0.765745	0.941674	ASMTL
1907	ENSG00000102699	28.5024	0.733906	0.473715	1.54925	0.12132	0.434572	PARP4
1908	ENSG00000102710	12.8858	0.126961	0.707401	0.179475	0.857565	0.964597	MOCOS
1909	ENSG00000102738	51.9577	-0.451848	0.344342	-1.3122	0.189451	0.55138	RBX1
1910	ENSG00000102743	6.37121	-0.527769	1.09334	-0.482713	0.629299	0.895464	FIG4
1911	ENSG00000102753	186.388	0.382634	0.199013	1.92266	0.0545227	0.272229	KIR2DS4
1912	ENSG00000102755	124.789	0.828763	0.238986	3.46783	0.00052467	0.00825367	FGF11
1913	ENSG00000102760	9.43553	1.01039	0.827308	1.2213	0.221971	0.600554	TRBV18
1914	ENSG00000102763	13.5914	-0.491798	0.6713	-0.732605	0.463799	0.81276	KLF8
1915	ENSG00000102780	32.9713	0.38113	0.437833	0.870492	0.384032	0.758855	MANEAL
1916	ENSG00000102781	23.7616	0.169521	0.528605	0.320695	0.748442	0.936787	OR10W1
1917	ENSG00000102786	32.4753	0.446516	0.451651	0.98863	0.322844	0.708756	DNAAF9
1918	ENSG00000102796	8.39916	-0.360811	0.862449	-0.418356	0.675687	0.911714	MLPH
1919	ENSG00000102802	6.78631	1.26342	0.992398	1.2731	0.202982	0.572498	CIAO2A
1920	ENSG00000102804	159.956	-1.16626	0.205583	-5.67295	1.4036e-08	6.87762e-07	TMEFF1
1921	ENSG00000102805	24.821	-0.36771	0.507155	-0.725044	0.468425	0.815128	CLCA1
1922	ENSG00000102858	52.5559	-0.0267892	0.355826	-0.0752872	0.939986	0.9857	EFR3B
1923	ENSG00000102870	27.2682	-0.173361	0.475428	-0.364643	0.715378	0.923275	PDXDC1
1924	ENSG00000102871	7.27478	0.401905	0.950813	0.422696	0.672517	0.911714	CUL1
1925	ENSG00000102882	28.1471	0.0995186	0.466084	0.213521	0.830921	0.958316	POU3F3
1926	ENSG00000102893	62.2687	-0.473584	0.3161	-1.49821	0.134079	0.457106	PCBD1
1927	ENSG00000102897	27.64	-0.486293	0.469727	-1.03527	0.300544	0.687074	SMG9
1928	ENSG00000102898	280.851	0.0926704	0.160391	0.577778	0.563414	0.866485	LPGAT1
1929	ENSG00000102900	61.6026	0.208392	0.317402	0.656555	0.511467	0.841867	NCR1
1930	ENSG00000102901	25.5045	0.405931	0.494077	0.821594	0.411308	0.780538	FAT4
1931	ENSG00000102908	61.1157	0.731325	0.339592	2.15354	0.0312765	0.187311	TOMM40
1932	ENSG00000102910	56.1637	0.196169	0.351019	0.558856	0.57626	0.872999	TMPRSS5
1933	ENSG00000102921	55.3312	-0.331654	0.343792	-0.964694	0.334698	0.718147	NCR1
1934	ENSG00000102934	6.63162	-0.0528444	0.950765	-0.0555809	0.955676	0.989206	TFPT
1935	ENSG00000102935	28.603	-1.57708	0.493255	-3.19729	0.00138726	0.0182609	SLCO2B1
1936	ENSG00000102967	6.19338	-0.260377	0.98853	-0.263398	0.792244	0.950155	DDX3X
1937	ENSG00000102974	68.0264	-0.104904	0.302547	-0.346736	0.72879	0.928416	NDC80
1938	ENSG00000102977	10.7226	-0.314401	0.748768	-0.419891	0.674565	0.911714	FKBP10
1939	ENSG00000102978	42.806	-0.101229	0.380192	-0.266257	0.790041	0.949571	SERPINA4
1940	ENSG00000102996	5.57965	-1.70952	1.09941	-1.55494	0.11996	NA	MAZ
1941	ENSG00000103005	56.7367	0.184762	0.330426	0.559164	0.57605	0.872999	SLC2A11
1942	ENSG00000103018	121.39	-0.0349418	0.228051	-0.153219	0.878225	0.971077	TREML2
1943	ENSG00000103024	13.2209	-0.824991	0.692284	-1.19169	0.233381	0.613937	NDUFA2
1944	ENSG00000103034	10.1857	0.0551535	0.790249	0.0697926	0.944359	0.986612	PROK2
1945	ENSG00000103035	43.8943	0.854498	0.38555	2.21631	0.0266705	0.167677	PRKAR2A
1946	ENSG00000103037	4.29589	-0.240947	1.21914	-0.197638	0.843329	NA	OR5P1P
1947	ENSG00000103042	32.5853	0.385572	0.435642	0.885065	0.376122	0.753927	SYTL2
1948	ENSG00000103043	28.7731	0.209591	0.464878	0.450852	0.652096	0.905139	PNPO
1949	ENSG00000103047	8.72128	0.870553	0.855077	1.0181	0.308631	0.696187	WNK4
1950	ENSG00000103051	24.0171	-0.381859	0.502911	-0.759299	0.447674	0.804519	CBX7
1951	ENSG00000103064	18.2819	0.130941	0.589401	0.22216	0.824189	0.957748	TNFRSF14
1952	ENSG00000103066	11.7257	0.537509	0.725999	0.740371	0.459075	0.807826	TBC1D30
1953	ENSG00000103091	27.5219	-0.430766	0.471089	-0.914403	0.360505	0.741113	TSEN34
1954	ENSG00000103111	30.8741	0.40401	0.452194	0.893445	0.371619	0.750746	HNRNPUL1
1955	ENSG00000103121	39.3958	0.562231	0.402504	1.39683	0.162464	0.506378	DCP1A
1956	ENSG00000103126	36.8792	0.104061	0.407996	0.255053	0.798682	0.952189	MAPKAPK3
1957	ENSG00000103145	93.5657	-2.1976	0.287937	-7.63221	2.30761e-14	2.46169e-12	RETREG1
1958	ENSG00000103148	43.3178	0.0419501	0.382097	0.109789	0.912576	0.980249	ZNF559-ZNF177
1959	ENSG00000103160	15.4619	-0.623666	0.631913	-0.98695	0.323667	0.709628	POLR1HASP
1960	ENSG00000103168	8.92277	-0.64042	0.838612	-0.763667	0.445066	0.80344	MBTPS1
1961	ENSG00000103174	5.93018	-0.137809	1.0032	-0.13737	0.890739	NA	CDIP1
1962	ENSG00000103175	17.4382	-0.146648	0.599497	-0.244619	0.806752	0.954365	DENND11
1963	ENSG00000103187	361.802	0.626703	0.148087	4.23198	2.31639e-05	0.000566162	ZNF423
1964	ENSG00000103194	71.4032	0.134735	0.301288	0.447197	0.654733	0.905384	IL18R1
1965	ENSG00000103196	33.085	-0.425475	0.4296	-0.990397	0.32198	0.707776	PRRT1
1966	ENSG00000103197	26.3793	-0.611832	0.494599	-1.23703	0.216077	0.591592	TFF3
1967	ENSG00000103199	10.1018	-0.53201	0.777974	-0.68384	0.494076	0.83057	STX12
1968	ENSG00000103202	153.569	0.219782	0.21949	1.00133	0.316667	0.703774	NDUFA3
1969	ENSG00000103222	25.0587	-0.0769707	0.503168	-0.152972	0.87842	0.971077	ME2
1970	ENSG00000103227	10.8848	-0.364015	0.762373	-0.477476	0.633023	0.896516	IL21
1971	ENSG00000103241	55.9016	0.619312	0.345154	1.7943	0.0727648	0.321719	FDFT1
1972	ENSG00000103245	12.1387	-0.311677	0.71189	-0.437816	0.66152	0.908521	NGB
1973	ENSG00000103248	9.28268	-0.751454	0.832348	-0.902813	0.366625	0.745919	LY6G6D
1974	ENSG00000103249	7.39749	-1.47252	0.941229	-1.56447	0.117708	0.427997	CKB
1975	ENSG00000103253	2.35616	0.854878	1.62053	0.527529	0.597826	NA	TRIM7
1976	ENSG00000103254	9.72574	-0.0343693	0.821362	-0.0418443	0.966623	0.991493	FKBPL
1977	ENSG00000103257	131.928	0.761555	0.223113	3.41332	0.000641771	0.00980951	ZNF180
1978	ENSG00000103260	17.9983	0.454918	0.592849	0.767341	0.442879	0.801692	MCCC2
1979	ENSG00000103264	12.4584	0.132799	0.697222	0.190469	0.848942	0.962388	APOO
1980	ENSG00000103275	160.533	0.043904	0.200344	0.219144	0.826538	0.957748	TLR4
1981	ENSG00000103319	16.1426	0.375819	0.626495	0.599876	0.548589	0.85967	TRAJ34
1982	ENSG00000103326	21.994	0.597154	0.53355	1.11921	0.263051	0.649613	ST3GAL1
1983	ENSG00000103335	15.3292	1.27072	0.664471	1.91238	0.0558268	0.276194	BAG5
1984	ENSG00000103342	224.063	0.880728	0.17797	4.94875	7.46933e-07	2.65602e-05	GPR37
1985	ENSG00000103343	7.93867	-0.530584	0.931955	-0.569324	0.569136	0.86941	USH2A
1986	ENSG00000103351	26.3129	-1.01945	0.496923	-2.05152	0.0402167	0.22063	DUSP12
1987	ENSG00000103353	105.488	0.196008	0.248843	0.787677	0.430885	0.795311	CDCA7L
1988	ENSG00000103356	16.7628	-0.186202	0.630997	-0.295092	0.767924	0.942119	TNFRSF13C
1989	ENSG00000103363	267.177	-0.234331	0.164427	-1.42514	0.154116	0.491979	SSR4
1990	ENSG00000103365	30.3348	-0.0830965	0.471266	-0.176326	0.860038	0.96566	NRM
1991	ENSG00000103381	16.2156	0.771171	0.630275	1.22355	0.221123	0.599099	SPDL1
1992	ENSG00000103404	10.6113	1.65247	0.816774	2.02316	0.0430563	0.230376	TRIM39
1993	ENSG00000103415	48.3686	-0.0115924	0.365758	-0.0316941	0.974716	0.993342	HLA-DQB1
1994	ENSG00000103423	33.304	1.02893	0.452014	2.27632	0.0228267	0.150237	PEX11A
1995	ENSG00000103429	80.6938	0.239019	0.294427	0.81181	0.416901	0.784976	PODXL2
1996	ENSG00000103449	23.2957	-0.252877	0.512659	-0.493265	0.621826	0.892393	RPL10
1997	ENSG00000103479	9.87701	-0.223388	0.802531	-0.278354	0.78074	0.947544	PTMS
1998	ENSG00000103485	241.078	-2.29365	0.183504	-12.4992	7.54414e-36	2.75927e-33	CIC
1999	ENSG00000103489	4.99352	-0.113142	1.10795	-0.102118	0.918663	NA	GPAM
[truncated: 10,122 more rows]

## Sheet: DEG_EZIMR90_A_vs_Ctrl
	GeneID	baseMean	log2FoldChange	lfcSE	stat	pvalue	padj	GeneName
1	ENSG00000000003	67.2131	-0.0316582	0.312946	-0.101162	0.919422	0.981263	ZEB1
2	ENSG00000000005	507.15	-0.935515	0.127786	-7.32097	2.46191e-13	2.49237e-11	UVSSA
3	ENSG00000000419	69.8169	0.0665772	0.310209	0.214621	0.830063	0.958854	APOL1
4	ENSG00000000971	30.4898	-1.14473	0.483759	-2.36632	0.0179658	0.123373	GYG1
5	ENSG00000001036	65.5094	0.225274	0.31069	0.725077	0.468405	0.807679	FLII
6	ENSG00000001084	15.7048	-0.194464	0.643905	-0.302007	0.762647	0.939672	GBP3
7	ENSG00000001167	29.0603	-0.201165	0.505143	-0.398234	0.690458	0.914358	NAP1L2
8	ENSG00000001460	8.2771	-0.570331	0.870972	-0.654821	0.512583	0.830131	C19orf48P
9	ENSG00000001461	24.8851	0.246028	0.498704	0.493336	0.621775	0.886059	PCDHB8
10	ENSG00000001497	33.3225	0.610627	0.434933	1.40396	0.160332	0.506419	ACAD10
11	ENSG00000001561	5.0468	0.610461	1.1688	0.522298	0.601463	NA	ADAMTS8
12	ENSG00000001617	28.1407	-0.1104	0.47409	-0.232867	0.815865	0.955883	RRAD
13	ENSG00000001629	85.5647	0.0571616	0.284025	0.201256	0.840499	0.960318	RNF138
14	ENSG00000001631	11.6494	-0.307335	0.72344	-0.424824	0.670965	0.905779	RUNX1
15	ENSG00000002016	3.77088	-0.335526	1.26987	-0.264221	0.791609	NA	PSMD8
16	ENSG00000002330	51.3944	-0.138802	0.360755	-0.384755	0.700419	0.918932	AVP
17	ENSG00000002549	47.4576	0.434719	0.365688	1.18877	0.234531	0.6054	ANKRD11
18	ENSG00000002586	555.118	-0.0280652	0.12169	-0.230629	0.817603	0.956728	SMAD7
19	ENSG00000002834	48.3806	0.16922	0.359367	0.470883	0.637724	0.894679	KIR3DL2
20	ENSG00000002919	11.6549	0.0584123	0.735793	0.0793869	0.936725	0.983391	TRAJ26
21	ENSG00000002933	9.94062	-0.694336	0.811263	-0.855871	0.392069	0.752695	SSH3
22	ENSG00000003056	24.4559	1.33428	0.525026	2.54136	0.0110421	0.0880142	LCN2
23	ENSG00000003096	5.21829	0.26296	1.10189	0.238644	0.811382	NA	GTPBP3
24	ENSG00000003137	19.3732	-2.68362	0.664186	-4.04047	5.33445e-05	0.00120701	NSUN5
25	ENSG00000003147	3.38698	-3.72452	1.86895	-1.99284	0.0462793	NA	HRH2
26	ENSG00000003393	22.2462	0.825275	0.533722	1.54626	0.122041	0.435322	DDX24
27	ENSG00000003402	50.5613	0.72152	0.359913	2.00471	0.0449942	0.236406	PDXK
28	ENSG00000003436	295.797	-0.0202783	0.157512	-0.128742	0.897562	0.975167	TAF10
29	ENSG00000003509	13.3257	-0.0123281	0.677333	-0.0182009	0.985479	0.995878	PINX1
30	ENSG00000003756	88.2768	-0.238536	0.269995	-0.883483	0.376975	0.739124	DENND4B
31	ENSG00000003989	8.65353	1.08693	0.900551	1.20696	0.227446	0.597601	CCL8
32	ENSG00000004059	2.4658	0.459912	1.56533	0.293812	0.768902	NA	AQP7
33	ENSG00000004142	97.8231	0.324055	0.266295	1.2169	0.223641	0.592276	ARSFP1
34	ENSG00000004399	34.8293	0.412876	0.424203	0.973298	0.330405	0.699712	MGLL
35	ENSG00000004455	63.7105	0.267254	0.318004	0.84041	0.400678	0.758562	AK2
36	ENSG00000004478	28.0233	1.36404	0.499742	2.72948	0.00634334	0.0593254	FKTN
37	ENSG00000004487	132.231	-0.291552	0.241895	-1.20528	0.228094	0.59858	HPS5
38	ENSG00000004534	90.5409	-0.184287	0.272775	-0.675602	0.499293	0.821104	G3BP2
39	ENSG00000004660	8.4463	1.0175	0.891589	1.14122	0.253777	0.625628	OR5V1
40	ENSG00000004700	16.2386	0.40394	0.615511	0.656267	0.511652	0.829382	PTPRD
41	ENSG00000004766	15.285	-0.0308665	0.641969	-0.0480809	0.961652	0.989748	SLC52A1
42	ENSG00000004776	3.25175	0.0756679	1.36681	0.055361	0.955851	NA	MRPL54
43	ENSG00000004779	110.547	-0.048625	0.247025	-0.196842	0.843951	0.961075	MUC4
44	ENSG00000004799	9.71011	-0.0668558	0.801084	-0.0834567	0.933488	0.982923	OSM
45	ENSG00000004864	36.6263	0.626955	0.42058	1.49069	0.136042	0.464833	TECPR2
46	ENSG00000004866	42.5553	-0.404049	0.40673	-0.993409	0.320511	0.69194	ZNF76
47	ENSG00000004897	108.201	0.40407	0.254485	1.58779	0.112333	0.413052	CD63
48	ENSG00000004961	27.9963	-0.0522413	0.469619	-0.111242	0.911424	0.979659	GTF2I
49	ENSG00000004975	33.0132	-0.655398	0.456031	-1.43718	0.150667	0.491639	DPT
50	ENSG00000005007	56.8916	-0.0103277	0.356934	-0.0289346	0.976917	0.994476	PTPRK
51	ENSG00000005020	19.44	-0.137858	0.568545	-0.242474	0.808413	0.953587	PEA15
52	ENSG00000005022	295.018	0.596023	0.156637	3.80513	0.000141732	0.00276152	LOC124905666
53	ENSG00000005059	17.9744	1.60965	0.626219	2.57042	0.0101575	0.0830741	HEATR5B
54	ENSG00000005073	21.2116	-0.055507	0.544147	-0.102007	0.918751	0.981263	HLA-F
55	ENSG00000005075	33.0463	-0.00251752	0.466497	-0.00539664	0.995694	0.998673	SERPINI1
56	ENSG00000005100	26.6119	0.246215	0.48866	0.503858	0.614361	0.883955	RIOK2
57	ENSG00000005102	22.5691	0.900522	0.563879	1.59701	0.110263	0.408136	LUM
58	ENSG00000005108	58.9331	-1.61844	0.347832	-4.65292	3.27271e-06	0.00010235	NLRP7
59	ENSG00000005156	20.2851	-0.19097	0.550162	-0.347117	0.728503	0.929598	KIFC1
60	ENSG00000005175	42.9496	0.141028	0.380845	0.370304	0.711156	0.924903	CRELD1
61	ENSG00000005194	41.3525	0.119206	0.391332	0.304617	0.760658	0.938589	PBK
62	ENSG00000005206	19.9123	0.0766492	0.566481	0.135308	0.892369	0.973241	CSGALNACT1
63	ENSG00000005238	32.8705	-0.0487244	0.443153	-0.109949	0.91245	0.979881	RIOX1
64	ENSG00000005243	42.6888	-1.80906	0.41208	-4.39008	1.13309e-05	0.000308225	ST6GALNAC6
65	ENSG00000005249	39.6529	-0.198074	0.397488	-0.498314	0.618262	0.885637	POLR2F
66	ENSG00000005302	73.9489	0.0766584	0.294797	0.260038	0.794834	0.951038	IGF2BP3
67	ENSG00000005339	126.16	-0.328415	0.229475	-1.43116	0.152385	0.493056	CPA3
68	ENSG00000005379	3.22102	-0.797414	1.40462	-0.567706	0.570234	NA	TOP3B
69	ENSG00000005436	37.3569	-0.0971	0.415052	-0.233947	0.815026	0.955844	SSX4
70	ENSG00000005448	7.04972	-0.15536	0.955126	-0.162659	0.870787	0.967322	OR10V2P
71	ENSG00000005469	16.5449	-0.247641	0.612836	-0.404091	0.686146	0.912409	MRPS33
72	ENSG00000005483	154.21	-0.278127	0.207913	-1.33771	0.180991	0.535229	TMEM63B
73	ENSG00000005486	41.5241	0.177196	0.394639	0.449008	0.653426	0.900328	PARD3
74	ENSG00000005513	7.43726	-1.79291	0.974168	-1.84045	0.0657023	0.302059	IGKV3D-20
75	ENSG00000005700	73.2745	-0.160117	0.297248	-0.538666	0.590118	0.871937	ZMYND8
76	ENSG00000005801	22.4822	0.322589	0.564203	0.571761	0.567484	0.859055	VARS1
77	ENSG00000005810	57.4668	0.137644	0.331406	0.415334	0.677897	0.908596	KLF12
78	ENSG00000005812	35.8547	0.0459809	0.42715	0.107646	0.914277	0.980281	DNAJB5
79	ENSG00000005882	10.53	0.357058	0.764229	0.467213	0.640348	0.894992	ORM2
80	ENSG00000005884	5.08476	1.56184	1.16186	1.34426	0.178865	NA	CXCR1
81	ENSG00000005889	72.9882	-0.039413	0.297562	-0.132453	0.894626	0.973864	TTF1
82	ENSG00000005893	150.475	0.231325	0.210024	1.10142	0.270713	0.645812	KIR3DL2
83	ENSG00000006007	38.9447	-0.0395528	0.401428	-0.0985302	0.921511	0.981263	UTP11
84	ENSG00000006015	29.8854	-0.321945	0.455314	-0.707082	0.479515	0.813834	CCHCR1
85	ENSG00000006016	22.3145	5.39708	1.12054	4.81648	1.46114e-06	4.89705e-05	FOXH1
86	ENSG00000006042	141.502	-0.21949	0.216087	-1.01575	0.309749	0.681852	DNAAF11
87	ENSG00000006118	12.522	-0.715383	0.704249	-1.01581	0.30972	0.681852	SASH3
88	ENSG00000006125	130.37	0.529965	0.22614	2.34352	0.0191025	0.129177	AP2B1
89	ENSG00000006194	18.6105	0.338583	0.587113	0.576692	0.564148	0.856635	CEP170
90	ENSG00000006210	11.999	0.551035	0.76439	0.720882	0.470982	0.809677	RPS17
91	ENSG00000006282	8.78752	-1.63957	0.943586	-1.73759	0.082283	0.345898	GNB4
92	ENSG00000006327	195.015	1.60082	0.197391	8.10989	5.06643e-16	7.00737e-14	TAS2R13
93	ENSG00000006451	127.027	0.216409	0.226885	0.953829	0.34017	0.708205	PSMD12
94	ENSG00000006459	13.5799	-1.77127	0.719767	-2.4609	0.0138589	0.103024	ZNF671
95	ENSG00000006468	47.1928	-1.18185	0.375772	-3.14512	0.00166022	0.0206831	EPHA5
96	ENSG00000006530	26.3487	0.176056	0.484072	0.363698	0.716084	0.927406	EXD2
97	ENSG00000006534	7.03879	-0.760268	0.937487	-0.810964	0.417387	0.77026	ALDH3B1
98	ENSG00000006576	45.1826	0.357407	0.384663	0.929143	0.352815	0.71652	PCDHGB7
99	ENSG00000006607	23.4554	0.191642	0.534595	0.358481	0.719983	0.927503	MTRF1
100	ENSG00000006625	33.4397	1.09492	0.445376	2.45841	0.0139555	0.103428	SMOC1
101	ENSG00000006634	27.4662	0.611048	0.47791	1.27858	0.201044	0.565288	MYL12A
102	ENSG00000006638	5.65267	1.04101	1.08003	0.963872	0.33511	NA	SSB
103	ENSG00000006652	28.7823	0.643168	0.483263	1.33089	0.183226	0.538063	FOXN2
104	ENSG00000006695	11.8082	-0.950632	0.732978	-1.29694	0.19465	0.555963	COL15A1
105	ENSG00000006704	23.7442	-0.838962	0.522533	-1.60557	0.108369	0.403558	HMGN3
106	ENSG00000006712	32.6592	-0.168131	0.438914	-0.383061	0.701675	0.919462	KLF13
107	ENSG00000006715	57.7515	-0.33012	0.333888	-0.988713	0.322803	0.693791	OR8B8
108	ENSG00000006744	39.9394	0.198456	0.39615	0.500962	0.616398	0.884558	NLGN4X
109	ENSG00000006756	14.4996	-1.14301	0.679821	-1.68134	0.0926976	0.370639	RHOH
110	ENSG00000006757	25.4694	-0.97799	0.550136	-1.77773	0.0754489	0.330653	SLC30A3
111	ENSG00000006831	43.8438	0.1173	0.390359	0.300492	0.763802	0.940388	ZSWIM4
112	ENSG00000007047	30.2331	-0.17373	0.45304	-0.383477	0.701366	0.919334	LDAF1
113	ENSG00000007062	15.0273	-1.01291	0.652816	-1.5516	0.120758	0.432662	PDLIM4
114	ENSG00000007080	54.0477	0.616488	0.352271	1.75004	0.0801118	0.341455	LINC00923
115	ENSG00000007168	117.844	0.176277	0.238492	0.739129	0.459829	0.801761	NPAS1
116	ENSG00000007202	35.2129	0.375212	0.437237	0.858144	0.390813	0.751574	MED7
117	ENSG00000007237	26.5128	0.694121	0.491916	1.41106	0.158228	0.503355	KDM5C
118	ENSG00000007255	8.91689	-3.53307	1.10985	-3.18337	0.00145569	0.0187351	MS4A5
119	ENSG00000007341	4.74965	0.00101017	1.14183	0.00088469	0.999294	NA	PPIL3
120	ENSG00000007376	14.8127	1.13132	0.666158	1.69827	0.0894564	0.364219	AOC4P
121	ENSG00000007384	40.4477	0.158287	0.392039	0.403754	0.686394	0.912409	WDR19
122	ENSG00000007392	49.7972	-0.0775848	0.376495	-0.206071	0.836735	0.960318	DARS2
123	ENSG00000007402	5.58785	-1.24956	1.12247	-1.11322	0.265613	NA	BAIAP3
124	ENSG00000007520	4.68107	0.329464	1.13417	0.290488	0.771443	NA	ZBTB47
125	ENSG00000007541	15.8582	-0.386311	0.630064	-0.61313	0.53979	0.845466	DYRK4
126	ENSG00000007545	18.5173	-0.152602	0.622112	-0.245297	0.806226	0.95302	OLFML3
127	ENSG00000007866	84.4106	-0.263965	0.280881	-0.939773	0.347334	0.71294	SYN2
128	ENSG00000007944	23.4358	-1.00277	0.527705	-1.90025	0.0574	0.276037	TRAV31
129	ENSG00000008018	277.6	0.49939	0.160279	3.11575	0.00183477	0.0225782	PRB1
130	ENSG00000008083	49.0222	-0.0657977	0.358376	-0.1836	0.854328	0.963756	INPP1
131	ENSG00000008086	19.8528	-0.761296	0.567961	-1.3404	0.180114	0.534357	SMN2
132	ENSG00000008118	5.11385	-0.744051	1.13886	-0.653331	0.513543	NA	PCDHGA6
133	ENSG00000008130	7.18096	1.90001	1.02239	1.85841	0.0631115	0.294001	GPATCH3
134	ENSG00000008196	2.77947	-1.55365	1.60507	-0.967967	0.333061	NA	TADA2A
135	ENSG00000008256	25.5199	0.226227	0.504894	0.448069	0.654104	0.900568	H2AC11
136	ENSG00000008277	2.98669	-1.11783	1.4626	-0.764278	0.444702	NA	ANKMY1
137	ENSG00000008282	100.43	-0.0379382	0.270593	-0.140204	0.888499	0.971373	SON
138	ENSG00000008283	3.71128	-0.301978	1.28854	-0.234357	0.814708	NA	CTLA4
139	ENSG00000008294	97.3848	0.123164	0.259635	0.474375	0.635232	0.893006	ADAM23
140	ENSG00000008311	36.6917	-0.855413	0.421771	-2.02815	0.0425453	0.227165	LOC105369209
141	ENSG00000008324	18.8611	0.372232	0.575788	0.646474	0.517972	0.832556	DONSON
142	ENSG00000008382	8.32946	-0.766056	0.87586	-0.874633	0.381773	0.743115	TMEM191A
143	ENSG00000008394	67.1405	1.98883	0.339516	5.85783	4.6895e-09	2.37376e-07	SMAD3
144	ENSG00000008405	38.8275	0.219803	0.403671	0.544511	0.58609	0.869921	CREB1
145	ENSG00000008441	61.9906	-0.580189	0.330559	-1.75518	0.0792293	0.340085	MYOC
146	ENSG00000008513	73.6098	0.857532	0.299194	2.86614	0.00415505	0.0429954	SAG
147	ENSG00000008517	16.7252	3.90959	0.899038	4.34864	1.36984e-05	0.000365539	HERC2
148	ENSG00000008838	31.2893	-0.350005	0.450346	-0.777192	0.437045	0.785466	SNCAIP
149	ENSG00000008853	14.153	0.693785	0.670417	1.03486	0.300736	0.672474	RPH3A
150	ENSG00000008869	8.45001	-0.629892	0.856087	-0.73578	0.461864	0.803329	NOP16
151	ENSG00000008952	364.727	0.0504069	0.142715	0.353201	0.723938	0.928926	ELOB
152	ENSG00000008988	1106.11	-0.242718	0.098416	-2.46625	0.0136536	0.101844	RNF5
153	ENSG00000009307	658.798	0.0177683	0.113917	0.155976	0.876052	0.968052	CORO2A
154	ENSG00000009335	50.1087	0.965329	0.363961	2.65228	0.00799491	0.0704126	NCR1
155	ENSG00000009413	88.6887	-0.568257	0.285018	-1.99375	0.0461789	0.240316	PTPRN2
156	ENSG00000009694	11.6172	-1.03956	0.742837	-1.39945	0.161678	0.508199	SGSM2
157	ENSG00000009780	21.888	-0.714996	0.568098	-1.25858	0.208182	0.573933	CXorf38
158	ENSG00000009830	25.7574	0.348385	0.495371	0.70328	0.481881	0.814262	IGLVI-42
159	ENSG00000009844	58.6472	0.377767	0.330211	1.14402	0.252616	0.624073	UTP18
160	ENSG00000009954	206.259	-0.0715029	0.18436	-0.387844	0.698131	0.917389	RIPK1
161	ENSG00000010017	11.0764	0.577744	0.766526	0.753718	0.451019	0.795746	RIMS3
162	ENSG00000010072	10.7644	0.827925	0.768968	1.07667	0.281627	0.654787	OR52T1P
163	ENSG00000010165	23.144	0.300806	0.531115	0.566368	0.571144	0.860451	RLIM
164	ENSG00000010219	34.6544	-0.321696	0.433333	-0.742376	0.45786	0.800317	CYP4F2
165	ENSG00000010244	128.552	0.306684	0.227296	1.34927	0.177251	0.530816	VCAM1
166	ENSG00000010256	108.812	0.617052	0.246496	2.50329	0.0123043	0.0946932	TNNT2
167	ENSG00000010270	93.1017	0.216097	0.268086	0.806075	0.4202	0.772727	OR52V1P
168	ENSG00000010278	45.0618	1.94476	0.40665	4.7824	1.73219e-06	5.68899e-05	CCNH
169	ENSG00000010292	28.3962	0.641855	0.4724	1.35871	0.174238	0.527117	IPO13
170	ENSG00000010295	4.93155	-0.405395	1.11887	-0.362325	0.717109	NA	SLC16A8
171	ENSG00000010322	35.0293	-0.674507	0.430756	-1.56587	0.11738	0.425026	POP1
172	ENSG00000010404	4.01777	-0.866393	1.23534	-0.70134	0.483091	NA	HSPA1A
173	ENSG00000010539	7.83361	0.603283	0.908942	0.66372	0.506869	0.82586	VAV1
174	ENSG00000010610	4.38374	-3.04139	1.45017	-2.09726	0.0359705	NA	CCNC
175	ENSG00000010626	7.85547	-0.432525	0.921047	-0.469602	0.63864	0.894679	MED12
176	ENSG00000010803	23.1406	-0.902821	0.525018	-1.7196	0.0855051	0.354886	BAZ1A
177	ENSG00000010810	119.797	-0.52834	0.234024	-2.25763	0.0239689	0.154445	FMO5
178	ENSG00000010818	12.21	0.830215	0.718249	1.15589	0.247727	0.618374	H1-3
179	ENSG00000011007	52.2988	0.303641	0.34958	0.868589	0.385072	0.746134	SSRP1
180	ENSG00000011009	50.1721	0.760355	0.359777	2.1134	0.0345662	0.197694	LILRA1
181	ENSG00000011021	13.522	-0.261297	0.692989	-0.377058	0.706131	0.922887	CIDEA
182	ENSG00000011028	211.963	-0.64976	0.183235	-3.54604	0.000391064	0.00646507	MDC1
183	ENSG00000011105	52.5773	-0.382592	0.362198	-1.0563	0.290829	0.66468	SLC19A2
184	ENSG00000011114	63.3842	-0.584954	0.325575	-1.79668	0.0723863	0.320619	CCDC198
185	ENSG00000011132	12.2243	0.35793	0.723445	0.494759	0.620771	0.885874	SNORD30
186	ENSG00000011143	11.5539	-1.31526	0.752251	-1.74843	0.0803891	0.341767	SMIM11
187	ENSG00000011198	13.7726	1.0086	0.70201	1.43673	0.150796	0.491639	UBN1
188	ENSG00000011201	8.48415	1.02498	0.90024	1.13856	0.254885	0.627154	INPP5D
189	ENSG00000011243	17.1577	-1.01736	0.619015	-1.64352	0.100276	0.3858	FBXO3
190	ENSG00000011258	28.3007	-0.475721	0.469813	-1.01258	0.311262	0.682584	ERAP1
191	ENSG00000011260	29.8255	0.506605	0.462103	1.0963	0.272946	0.648362	TFPT
192	ENSG00000011275	72.6709	-0.17452	0.295316	-0.590961	0.554547	0.853222	UBE2J1
193	ENSG00000011295	28.6447	0.747462	0.490195	1.52483	0.127302	0.447154	LINC00160
194	ENSG00000011304	162.591	0.764968	0.205043	3.73076	0.000190899	0.00355044	PRKCQ
195	ENSG00000011332	4.16541	-0.600273	1.25687	-0.477595	0.632939	NA	ZNF208
196	ENSG00000011347	2.46398	-0.119474	1.54891	-0.0771342	0.938517	NA	SNAP23
197	ENSG00000011376	14.6471	0.110218	0.650627	0.169402	0.86548	0.96586	SWAP70
198	ENSG00000011405	48.0547	-0.0868289	0.380022	-0.228484	0.81927	0.957085	CDK16
199	ENSG00000011422	40.961	3.89501	0.571854	6.81119	9.67949e-12	7.25592e-10	ENPP1
200	ENSG00000011426	15.9843	1.642	0.663731	2.4739	0.0133649	0.100569	PRKAG2
201	ENSG00000011451	46.4321	0.18085	0.367515	0.492088	0.622657	0.886188	TTYH1
202	ENSG00000011454	63.8083	-0.117779	0.315528	-0.373276	0.708943	0.92386	SIN3B
203	ENSG00000011465	340.962	-1.8239	0.155894	-11.6996	1.27993e-31	4.48888e-29	DAB2
204	ENSG00000011485	8.82667	0.0470251	0.837126	0.0561745	0.955203	0.988885	PMCHL1
205	ENSG00000011523	17.8899	-0.75442	0.600511	-1.2563	0.209009	0.575081	AAK1
206	ENSG00000011566	69.8853	-0.0724383	0.314634	-0.23023	0.817913	0.956963	SLC14A2
207	ENSG00000011638	58.9885	-0.621202	0.328675	-1.89002	0.0587553	0.280193	NXF4
208	ENSG00000012048	8.89525	2.90331	1.02785	2.82464	0.00473338	0.0469988	BMPR1B
209	ENSG00000012061	29.2019	0.394005	0.462579	0.851757	0.394349	0.753585	EMX1
210	ENSG00000012171	8.88439	-3.52857	1.11361	-3.16859	0.00153182	0.0194598	WNT10B
211	ENSG00000012174	31.9581	-0.0585607	0.440328	-0.132993	0.894199	0.973864	SNHG32
212	ENSG00000012232	30.6387	-0.473309	0.471897	-1.00299	0.315864	0.686996	EPS8
213	ENSG00000012660	123.565	-0.508746	0.232361	-2.18946	0.0285635	0.173144	PLEKHG1
214	ENSG00000012822	13.4665	-0.345942	0.674405	-0.512959	0.60798	0.881235	SLC17A7
215	ENSG00000012963	27.8068	0.113489	0.476139	0.238353	0.811607	0.954022	BTN2A3P
216	ENSG00000012983	91.8979	0.045926	0.263575	0.174242	0.861675	0.96489	APOBEC2
217	ENSG00000013016	13.041	0.474683	0.690552	0.687397	0.491832	0.816668	IGKV6-21
218	ENSG00000013275	112.355	0.394671	0.243555	1.62046	0.105133	0.396621	PRKACA
219	ENSG00000013288	30.1544	-1.12174	0.475751	-2.35782	0.0183824	0.125532	PLCH1
220	ENSG00000013297	136.651	-1.04529	0.226242	-4.62021	3.83353e-06	0.000119509	CNOT2
221	ENSG00000013306	55.441	-0.0246625	0.337023	-0.0731775	0.941665	0.985427	MRNIP
222	ENSG00000013364	14.247	0.784635	0.676902	1.15916	0.246393	0.616452	GARRE1
223	ENSG00000013374	67.8077	-0.0613658	0.304906	-0.201261	0.840494	0.960318	PLEKHO1
224	ENSG00000013375	76.1639	0.344603	0.29278	1.177	0.239194	0.609783	PAX6
225	ENSG00000013392	13.1275	-1.56073	0.723995	-2.15571	0.031106	0.183822	MACIR
226	ENSG00000013441	34.4386	-0.425774	0.42838	-0.993916	0.320264	0.691815	CKS2
227	ENSG00000013503	13.7565	0.400971	0.673068	0.595737	0.551351	0.851062	PRMT6
228	ENSG00000013523	8.61415	0.441195	0.889235	0.496152	0.619787	0.885874	WDTC1
229	ENSG00000013561	26.6984	0.889444	0.494545	1.79851	0.0720966	0.319738	SLC22A6
230	ENSG00000013573	3.13627	1.06497	1.42727	0.746157	0.455572	NA	DAXX
231	ENSG00000013583	87.1234	-0.218305	0.27267	-0.800619	0.423352	0.774057	C1GALT1C1
232	ENSG00000013588	11.0042	0.865427	0.764251	1.13239	0.257472	0.631511	ADAM6
233	ENSG00000013619	9.56936	0.4011	0.798844	0.502101	0.615597	0.884552	MATR3
234	ENSG00000013810	16.1558	1.49305	0.688539	2.16844	0.0301256	0.179729	TSHZ1
235	ENSG00000014123	93.4787	-0.336546	0.281759	-1.19445	0.232303	0.603262	NMNAT2
236	ENSG00000014138	15.1985	1.81757	0.686519	2.64752	0.00810852	0.0712177	MAN2B2
237	ENSG00000014164	11.39	0.119258	0.731678	0.162992	0.870525	0.967322	IKZF2
238	ENSG00000014216	55.4333	-0.0535381	0.34278	-0.156188	0.875885	0.968052	CALCP
239	ENSG00000014641	151.248	0.159257	0.211394	0.753364	0.451231	0.795931	LTA
240	ENSG00000014824	76.3821	0.249389	0.288649	0.863987	0.387595	0.747924	PSME3
241	ENSG00000014914	8.1059	-1.49125	0.930562	-1.60252	0.10904	0.404371	TRAPPC2B
242	ENSG00000014919	18.6773	-0.7045	0.57842	-1.21797	0.223234	0.591357	COL17A1
243	ENSG00000015133	2.94884	0.372621	1.44202	0.258401	0.796097	NA	SMIM30
244	ENSG00000015153	23.0248	0.501405	0.520414	0.963474	0.33531	0.70366	PJA2
245	ENSG00000015171	90.4401	-0.207681	0.266552	-0.77914	0.435897	0.784837	NXF1
246	ENSG00000015475	38.3444	1.83105	0.461726	3.96566	7.31942e-05	0.00157971	BDNF
247	ENSG00000015532	34.9234	0.699126	0.434194	1.61017	0.107361	0.401174	CHD8
248	ENSG00000015676	42.4918	0.00824088	0.384973	0.0214064	0.982921	0.995777	CAND2
249	ENSG00000016082	7.6969	-1.15427	0.945254	-1.22112	0.22204	0.589944	IL6
250	ENSG00000016864	68.4316	-0.305485	0.306483	-0.996745	0.318888	0.690645	RNF121
251	ENSG00000017260	46.7297	0.609934	0.375549	1.62411	0.104352	0.394462	GBGT1
252	ENSG00000017483	2.84429	4.89938	1.95174	2.51026	0.0120643	NA	TSPYL5
253	ENSG00000017797	151.228	-0.0729001	0.214723	-0.339508	0.734227	0.930969	TAF6L
254	ENSG00000018189	86.9369	-0.231812	0.279485	-0.829427	0.406863	0.763458	POLR3A
255	ENSG00000018408	164.539	-0.385152	0.21162	-1.82001	0.0687567	0.310718	DDAH2
256	ENSG00000018510	40.8242	0.198062	0.402459	0.492129	0.622628	0.886188	COLQ
257	ENSG00000018610	13.623	0.517647	0.690896	0.749241	0.453712	0.797468	ZNF471
258	ENSG00000018699	25.3809	-0.356571	0.496878	-0.717623	0.47299	0.810442	FEZF2
259	ENSG00000019144	5.10281	0.873597	1.12713	0.775062	0.438303	NA	ADGRL1
260	ENSG00000019485	25.0331	-0.711277	0.501921	-1.41711	0.156451	0.500928	EAF2
261	ENSG00000019505	7.20635	-0.221652	0.925008	-0.239622	0.810623	0.954022	MRPS22
262	ENSG00000019549	199.945	0.124985	0.185926	0.672231	0.501436	0.822654	SELPLG
263	ENSG00000019582	7.98495	-1.04421	0.900078	-1.16014	0.245993	0.61608	SCARB1
264	ENSG00000019991	16.891	0.433572	0.607566	0.71362	0.475462	0.811272	GYS1
265	ENSG00000019995	19.0199	0.443559	0.615796	0.720303	0.471339	0.809677	ZNF44
266	ENSG00000020129	13.7999	-0.825067	0.672851	-1.22623	0.220113	0.588487	MTF2
267	ENSG00000020256	24.2688	-0.0156206	0.517559	-0.0301812	0.975923	0.994476	GOLPH3L
268	ENSG00000020426	43.067	0.305835	0.423421	0.722296	0.470113	0.809345	MC1R
269	ENSG00000020577	49.0185	0.551569	0.359434	1.53455	0.124895	0.441652	PADI2
270	ENSG00000020922	18.8848	0.022259	0.585098	0.0380431	0.969653	0.992785	ME1
271	ENSG00000021355	8.35467	-0.942921	0.883606	-1.06713	0.285914	0.659922	EEF1A2
272	ENSG00000021574	22.8918	-0.135978	0.524986	-0.259013	0.795625	0.951083	SLC4A3
273	ENSG00000021645	8.22462	1.15539	0.896611	1.28862	0.197531	0.560244	SART1
274	ENSG00000021762	20.3934	0.616112	0.554891	1.11033	0.266857	0.64196	SMDT1
275	ENSG00000021776	34.6202	0.35548	0.4276	0.831336	0.405784	0.762184	HOMER1
276	ENSG00000021826	7.46952	-0.515097	0.907126	-0.567834	0.570148	0.860378	COX6C
277	ENSG00000022267	442.581	-0.96279	0.133915	-7.18956	6.50017e-13	6.02185e-11	FCGR1A
278	ENSG00000022277	89.7995	-0.0255405	0.269825	-0.0946555	0.924588	0.981263	FCF1
279	ENSG00000022567	6.22034	-0.699695	0.997773	-0.701257	0.483143	NA	PCDHA7
280	ENSG00000022840	83.9928	0.182321	0.285601	0.638377	0.523228	0.835276	KIAA0040
281	ENSG00000023041	29.3032	0.0622253	0.465758	0.1336	0.893719	0.973755	NEUROD4
282	ENSG00000023191	133.724	0.384939	0.227882	1.6892	0.0911803	0.368411	RANBP1
283	ENSG00000023228	95.9944	0.462469	0.264312	1.74971	0.0801691	0.341455	MUC7
284	ENSG00000023287	194.063	-0.0284135	0.19321	-0.14706	0.883084	0.970364	GOSR2
285	ENSG00000023318	99.0984	0.35411	0.261724	1.35299	0.176058	0.529939	USP18
286	ENSG00000023330	35.9813	-0.145738	0.416798	-0.349662	0.726592	0.929296	ALAS1
287	ENSG00000023516	53.735	0.0351969	0.360642	0.0975952	0.922254	0.981263	SERINC3
288	ENSG00000023572	53.7534	0.689205	0.351731	1.95947	0.0500583	0.25303	CFAP20
289	ENSG00000023608	38.946	1.20111	0.442364	2.71521	0.00662345	0.0615348	SGCA
290	ENSG00000023697	32.8432	0.329679	0.441422	0.746858	0.455149	0.797994	ABT1
291	ENSG00000023734	252.506	0.446838	0.172189	2.59505	0.0094578	0.0789088	EHMT2
292	ENSG00000023902	194.917	0.206996	0.18985	1.09032	0.275574	0.649572	PSAT1
293	ENSG00000023909	73.4779	2.05651	0.325184	6.32414	2.54652e-10	1.56293e-08	GBX1
294	ENSG00000024048	25.9234	0.12027	0.488204	0.246351	0.80541	0.95302	ACIN1
295	ENSG00000024422	189.869	0.0621368	0.191254	0.324891	0.745263	0.933838	IGKV5-2
296	ENSG00000024526	4.76205	2.41196	1.33123	1.81184	0.0700114	NA	SAMD4B
297	ENSG00000024862	10.9014	-0.648575	0.769244	-0.843132	0.399154	0.757275	SEC14L2
298	ENSG00000025039	8.70402	0.722574	0.872697	0.827977	0.407683	0.76378	GJD2
299	ENSG00000025156	21.304	-0.2451	0.554224	-0.44224	0.658316	0.902167	HNRNPL
300	ENSG00000025293	69.2861	0.199888	0.308471	0.647998	0.516986	0.831856	KCNIP3
301	ENSG00000025434	2.78129	-0.94584	1.48686	-0.636133	0.52469	NA	TATDN2
302	ENSG00000025708	3.17776	0.560023	1.37778	0.406469	0.684398	NA	DRP2
303	ENSG00000025770	24.7212	0.22087	0.508221	0.434594	0.663858	0.903263	TRAV12-1
304	ENSG00000025772	30.0744	0.0667313	0.454257	0.146902	0.883209	0.970364	KHDRBS3
305	ENSG00000025796	226.899	0.272012	0.18439	1.4752	0.140159	0.472779	CKAP4
306	ENSG00000025800	64.3159	0.491452	0.328315	1.49689	0.134421	0.462228	FKBP15
307	ENSG00000026025	4876.21	0.210412	0.0710078	2.96322	0.00304434	0.0336669	TPR
308	ENSG00000026103	17.5112	0.240552	0.591247	0.406856	0.684114	0.911409	APOBEC1
309	ENSG00000026297	11.0296	-0.403727	0.752412	-0.536577	0.59156	0.872544	H4C2
310	ENSG00000026508	186.163	1.89152	0.20625	9.17099	4.68687e-20	8.68398e-18	CD22
311	ENSG00000026559	39.9771	0.94567	0.40604	2.32901	0.0198586	0.133113	IRF5
312	ENSG00000026652	36.0967	-0.466345	0.416664	-1.11923	0.26304	0.637949	UGGT2
313	ENSG00000026950	5.36975	-1.46197	1.12158	-1.30349	0.192407	NA	HCST
314	ENSG00000027001	16.6767	0.831938	0.620895	1.3399	0.180277	0.534357	MAGEA12
315	ENSG00000027697	46.3023	-0.0816055	0.369767	-0.220694	0.825331	0.958348	HSP90AB3P
316	ENSG00000027847	28.9966	-0.151955	0.462486	-0.328562	0.742487	0.933115	TDRKH
317	ENSG00000028116	2.4983	0.432302	1.57936	0.273719	0.7843	NA	TRAF1
318	ENSG00000028137	9.53692	0.878083	0.821349	1.06907	0.285036	0.659222	TCP1P2
319	ENSG00000028203	53.7036	-0.265963	0.354725	-0.749772	0.453392	0.797468	PLEKHB2
320	ENSG00000028277	28.2809	3.29689	0.621191	5.30736	1.11222e-07	4.53194e-06	PIK3CA
321	ENSG00000028310	34.1086	0.332336	0.436007	0.762226	0.445925	0.792653	FAM217B
322	ENSG00000028528	62.2925	-0.408047	0.322804	-1.26407	0.206205	0.571048	SHMT1
323	ENSG00000028839	26.1307	0.311706	0.487208	0.639779	0.522316	0.834942	WDR46
324	ENSG00000029153	8.15256	2.41484	0.994352	2.42855	0.0151591	0.110187	CACNA2D3
325	ENSG00000029363	234.96	0.102682	0.173974	0.590215	0.555046	0.853249	SCAMP1
326	ENSG00000029364	52.1603	-0.0541875	0.346622	-0.15633	0.875773	0.968052	KANSL2
327	ENSG00000029639	10.4166	0.0103734	0.768435	0.0134994	0.989229	0.996411	STRN4
328	ENSG00000029725	28.9571	0.236851	0.467403	0.506738	0.612339	0.882991	CCN5
329	ENSG00000029993	49.262	-0.142763	0.370883	-0.384928	0.700291	0.918932	HLA-DQA2
330	ENSG00000030066	31.2444	0.00999971	0.45171	0.0221374	0.982338	0.995777	SLC4A1AP
331	ENSG00000030110	24.8241	0.208108	0.510077	0.407993	0.683279	0.910915	AZGP1
332	ENSG00000030419	5.7463	-1.02105	1.05059	-0.971882	0.331109	NA	SLC35D2
333	ENSG00000030582	104.699	-0.302762	0.251133	-1.20558	0.227978	0.598434	CMKLR2
334	ENSG00000031003	21.0402	-0.557274	0.551085	-1.01123	0.311905	0.683127	DCAF8
335	ENSG00000031081	12.8804	2.88031	0.851008	3.38459	0.000712858	0.0107038	GPR137
336	ENSG00000031691	7.04225	1.53615	1.0136	1.51554	0.129636	0.452565	IL17RD
337	ENSG00000031698	248.581	0.0502841	0.169806	0.296127	0.767133	0.941426	RPL12
338	ENSG00000031823	29.8619	-0.371585	0.463525	-0.801651	0.422755	0.773947	MIA
339	ENSG00000032219	61.8124	-0.574577	0.328329	-1.75001	0.0801173	0.341455	PTHLH
340	ENSG00000032389	27.8536	0.660174	0.480383	1.37426	0.16936	0.51956	TGFB1I1
341	ENSG00000032444	14.2594	1.5618	0.693852	2.25091	0.0243913	0.156551	SH2B2
342	ENSG00000032742	18.5857	-0.689145	0.585346	-1.17733	0.239064	0.609731	TRIM26
343	ENSG00000033011	2.5073	-0.134658	1.57261	-0.0856271	0.931763	NA	MAML3
344	ENSG00000033030	12.3921	-0.357023	0.714374	-0.49977	0.617237	0.884727	NRDE2
345	ENSG00000033050	57.1367	0.821408	0.336791	2.43893	0.014731	0.107793	PHYHIP
346	ENSG00000033100	23.535	-0.209203	0.522899	-0.400083	0.689095	0.913722	DCDC2
347	ENSG00000033170	32.0195	0.642048	0.470332	1.3651	0.172223	0.523312	FMO1
348	ENSG00000033178	46.8556	0.178648	0.365068	0.489356	0.624589	0.887365	BIVM
349	ENSG00000033327	8.48256	-0.127015	0.88745	-0.143124	0.886192	0.970926	VPS9D1
350	ENSG00000033627	20.8785	0.275128	0.568291	0.484133	0.628292	0.888256	ATP6V1B1
351	ENSG00000033800	56.5242	-0.492923	0.338781	-1.45499	0.145672	0.483087	SNN
352	ENSG00000033867	30.9124	0.948861	0.458289	2.07044	0.038411	0.213346	DHRS3
353	ENSG00000034053	21.5758	-0.225767	0.533995	-0.422789	0.67245	0.905779	ANXA5
354	ENSG00000034152	39.1352	1.73856	0.431552	4.02863	5.6103e-05	0.00126071	POU5F1B
355	ENSG00000034510	2948.64	0.00720632	0.077483	0.0930052	0.925899	0.981263	APLN
356	ENSG00000034533	10.2491	-0.359356	0.827903	-0.434055	0.664248	0.903263	TRBV12-4
357	ENSG00000034677	33.8274	-0.255301	0.428726	-0.595487	0.551518	0.851062	ADAT1
358	ENSG00000034693	18.9586	0.361593	0.572319	0.631803	0.527516	0.839002	NCOA3
359	ENSG00000034713	128.673	0.159393	0.231909	0.687308	0.491888	0.816668	RAB31
360	ENSG00000035115	17.6732	-0.991713	0.607395	-1.63273	0.102526	0.390082	TANC2
361	ENSG00000035141	55.4211	0.377187	0.338556	1.11411	0.265234	0.640421	ZNF644
362	ENSG00000035403	527.92	0.184539	0.131066	1.40798	0.159136	0.504715	TPD52-MRPS28
363	ENSG00000035664	2.37383	3.05232	2.00006	1.52611	0.126982	NA	CLUH
364	ENSG00000035681	18.8665	0.372727	0.574225	0.649095	0.516277	0.831705	GLRA3
365	ENSG00000035687	55.8358	0.332858	0.346897	0.959531	0.337291	0.705914	ADSS2
366	ENSG00000035862	247.91	0.294467	0.168302	1.74964	0.0801811	0.341455	TBCE
367	ENSG00000035928	169.949	-0.019645	0.19887	-0.0987831	0.92131	0.981263	PTPRN2
368	ENSG00000036054	64.5092	0.339468	0.313303	1.08351	0.27858	0.652434	SLC47A1
369	ENSG00000036257	26.8285	-0.540865	0.487926	-1.1085	0.267647	0.642928	PTP4A2
370	ENSG00000036530	5.50657	-1.2147	1.07848	-1.12631	0.260035	NA	ARPC1A
371	ENSG00000036549	29.9861	-0.237422	0.466178	-0.509294	0.610546	0.882452	CBLC
372	ENSG00000037042	10.6927	-0.857983	0.803871	-1.06731	0.28583	0.659922	DUX4L8
373	ENSG00000037241	55.9977	0.0937343	0.335041	0.27977	0.779654	0.944615	SNX15
374	ENSG00000037474	45.0406	0.52693	0.37827	1.393	0.16362	0.510726	RPL31P1
375	ENSG00000037637	32.5761	-0.205069	0.442079	-0.463875	0.642737	0.895513	DDX41
376	ENSG00000037749	36.6879	-0.129112	0.41483	-0.311239	0.755619	0.938531	LYN
377	ENSG00000037757	15.8888	0.560185	0.626846	0.893657	0.371506	0.734928	C6orf62
378	ENSG00000037897	7.55051	0.55185	0.908466	0.607452	0.543551	0.846491	CD180
379	ENSG00000037965	59.7594	-0.32255	0.332905	-0.968895	0.332598	0.70135	HLA-K
380	ENSG00000038002	9.12263	-0.635424	0.844471	-0.752452	0.451779	0.796129	AGA
381	ENSG00000038210	16.5143	1.13741	0.632271	1.79893	0.0720294	0.319738	LAX1
382	ENSG00000038219	213.849	-0.490451	0.185269	-2.64723	0.00811534	0.0712177	CCDC162P
383	ENSG00000038274	55.6932	-0.136355	0.335369	-0.406581	0.684316	0.911431	SNORD59A
384	ENSG00000038295	4.36917	0.888471	1.19738	0.742011	0.458081	NA	TCEA3
385	ENSG00000038382	114.861	0.9448	0.24233	3.89881	9.66658e-05	0.002024	TFAM
386	ENSG00000038427	261.013	0.375703	0.170063	2.2092	0.0271605	0.167697	MAPK14
387	ENSG00000038532	12.2859	-0.547412	0.712703	-0.768079	0.44244	0.789471	GPAA1P1
388	ENSG00000039123	23.3298	0.171062	0.522018	0.327693	0.743144	0.933115	PHLDB1
389	ENSG00000039319	38.7188	-0.313503	0.415106	-0.755235	0.450108	0.795746	STXBP5L
390	ENSG00000039523	60.8559	0.930763	0.346051	2.68967	0.00715229	0.0649727	TMEM237
391	ENSG00000039560	269.962	0.766629	0.167083	4.58831	4.46851e-06	0.000134192	NPAP1
392	ENSG00000039650	10.3678	0.0257701	0.801161	0.032166	0.97434	0.994183	RAB35
393	ENSG00000040199	17.9166	0.398172	0.586984	0.678336	0.497559	0.820492	PMF1
394	ENSG00000040275	32.4858	1.02042	0.460591	2.21545	0.0267292	0.166232	TSPEAR-AS1
395	ENSG00000040341	23.5372	-0.507572	0.52301	-0.970481	0.331807	0.700418	NUPR1
396	ENSG00000040487	17.823	-0.128331	0.593348	-0.216283	0.828767	0.958575	HSPD1P7
397	ENSG00000040531	10.512	0.631509	0.768718	0.821509	0.411357	0.766949	CSNK2B
398	ENSG00000040608	6.40777	-0.335846	0.978182	-0.343337	0.731345	NA	BCORL1
399	ENSG00000040633	48.4905	-0.0679012	0.361895	-0.187627	0.851169	0.962904	HS1BP3
400	ENSG00000040731	8.23919	-0.565192	0.862845	-0.655033	0.512446	0.830126	CDK11B
401	ENSG00000040933	16.327	0.22196	0.617526	0.359434	0.719271	0.927477	RBPJ
402	ENSG00000041353	4.8686	-2.0335	1.2783	-1.59079	0.111657	NA	PSMB9
403	ENSG00000041357	309.346	0.386909	0.159609	2.4241	0.0153462	0.11089	PRB1
404	ENSG00000041802	25.0533	-0.090621	0.525292	-0.172516	0.863032	0.965342	COMMD4
405	ENSG00000041880	4.28459	-0.657866	1.19812	-0.549084	0.582948	NA	ATG13
406	ENSG00000041982	113.896	1.98714	0.262308	7.57563	3.57402e-14	3.8568e-12	AGFG1
407	ENSG00000041988	10.1966	-0.615805	0.777515	-0.792018	0.42835	0.77897	PIGO
408	ENSG00000042062	6.81722	-0.0522152	0.996377	-0.0524051	0.958206	0.98914	C2orf76
409	ENSG00000042088	14.5986	1.02285	0.737751	1.38644	0.165612	0.514329	UQCC1
410	ENSG00000042286	6.77726	0.963374	0.979478	0.983559	0.325332	0.695531	PCBD2
411	ENSG00000042317	16.8316	-1.3515	0.627167	-2.15492	0.031168	0.183826	TMEM140
412	ENSG00000042429	7.64966	-0.391187	0.896357	-0.436418	0.662533	0.903131	DEDD
413	ENSG00000042445	23.8145	-0.125797	0.509178	-0.24706	0.804862	0.95302	BRWD1
414	ENSG00000042493	41.075	0.309019	0.392132	0.788049	0.430668	0.780288	CALCB
415	ENSG00000042753	132.772	0.537819	0.225036	2.38992	0.016852	0.117977	CHRNB1
416	ENSG00000043093	43.5587	0.154712	0.383492	0.40343	0.686632	0.912409	WT1-AS
417	ENSG00000043514	19.824	-0.614382	0.563661	-1.08999	0.275719	0.649572	C9orf78
418	ENSG00000044090	43.0234	-0.677501	0.390446	-1.7352	0.0827056	0.346824	GTF2IRD1
419	ENSG00000044115	341.64	0.0988972	0.149482	0.661598	0.508229	0.826974	CSNK2B
420	ENSG00000044446	2.55055	-2.12971	1.68191	-1.26625	0.205424	NA	PC
421	ENSG00000044459	42.845	-0.0691413	0.409058	-0.169026	0.865776	0.96586	RAB4B
422	ENSG00000044524	17.5832	-1.44175	0.617117	-2.33627	0.0194769	0.131272	EIF5AP2
423	ENSG00000044574	1153	0.35698	0.100309	3.55882	0.00037252	0.00623194	HOXB5
424	ENSG00000046604	39.2042	0.478113	0.415045	1.15196	0.249339	0.619619	DYNC1H1
425	ENSG00000046647	22.1597	-0.67484	0.538035	-1.25427	0.209745	0.575347	NLGN3
426	ENSG00000046651	55.9509	0.195726	0.336109	0.582328	0.560346	0.854871	ANP32A
427	ENSG00000046653	48.6558	0.399393	0.371073	1.07632	0.281785	0.654787	GLUD2
428	ENSG00000046889	5.29575	-1.12821	1.09297	-1.03224	0.301959	NA	YRDC
429	ENSG00000047056	10.4653	-0.413024	0.795314	-0.519322	0.603536	0.879206	PRDM7
430	ENSG00000047188	23.7385	-0.476017	0.519157	-0.916903	0.359193	0.723544	ZNF350
431	ENSG00000047230	31.3796	-0.401717	0.445043	-0.902647	0.366713	0.731201	RABL6
432	ENSG00000047249	42.0414	0.606057	0.396231	1.52955	0.126127	0.44425	IRAK4
433	ENSG00000047315	19.539	0.127515	0.560354	0.227562	0.819987	0.957085	PI3
434	ENSG00000047346	17.5993	-0.906223	0.641062	-1.41363	0.157471	0.502634	CHD7
435	ENSG00000047410	201.364	-0.230237	0.189813	-1.21296	0.225143	0.594011	PRDX2
436	ENSG00000047578	7.01887	-1.19622	0.954992	-1.2526	0.210353	0.575715	MAPRE1
437	ENSG00000047579	25.907	-0.203064	0.503657	-0.403178	0.686817	0.912409	OR6L2P
438	ENSG00000047621	17.6376	0.306347	0.608523	0.503427	0.614664	0.884007	ERBIN
439	ENSG00000047634	23.2737	-0.0661075	0.514024	-0.128608	0.897668	0.975167	MRPL23
440	ENSG00000047644	30.3755	0.135341	0.45593	0.296847	0.766583	0.941373	RFK
441	ENSG00000047648	17.5724	-1.43534	0.629939	-2.27854	0.0226947	0.147688	ARL4D
442	ENSG00000047849	289.686	-0.0164036	0.158446	-0.103528	0.917544	0.981065	LIPE
443	ENSG00000047932	62.5663	0.0856283	0.325346	0.263192	0.792403	0.950109	APOM
444	ENSG00000048028	18.8649	-0.129777	0.569822	-0.227751	0.81984	0.957085	YAE1
445	ENSG00000048052	10.7482	0.825454	0.763581	1.08103	0.279684	0.653835	CABP1
446	ENSG00000048140	26.0982	0.480553	0.495896	0.969059	0.332516	0.70135	CATSPERZ
447	ENSG00000048162	32.7223	0.950456	0.447405	2.12438	0.0336387	0.193516	YARS2
448	ENSG00000048342	36.9423	-0.961595	0.444711	-2.16229	0.0305958	0.181541	PAPOLB
449	ENSG00000048392	19.317	0.365296	0.572299	0.638296	0.523281	0.835276	IGKV2-26
450	ENSG00000048405	42.5366	0.235946	0.397346	0.593806	0.552642	0.851419	CIDECP1
451	ENSG00000048471	13.2105	-0.398453	0.684505	-0.582103	0.560497	0.854871	KRTAP9-4
452	ENSG00000048544	72.3764	0.0437304	0.314871	0.138884	0.889542	0.971777	ZRANB1
453	ENSG00000048649	175.899	-0.657712	0.196728	-3.34326	0.000828001	0.0121721	CCDC174
454	ENSG00000048707	14.9335	-0.804491	0.650838	-1.23608	0.216427	0.583558	TET2
455	ENSG00000048740	45.8769	-1.15576	0.38003	-3.04122	0.00235624	0.0275128	RACK1
456	ENSG00000048828	119.738	0.419945	0.246015	1.70699	0.0878242	0.359947	NLGN1
457	ENSG00000048991	32.8898	-0.224759	0.44187	-0.508656	0.610994	0.882452	KANK1
458	ENSG00000049089	14.6993	-1.90909	0.722385	-2.64276	0.00822325	0.0717161	CNP
459	ENSG00000049130	32.4157	1.49208	0.461079	3.23606	0.00121193	0.0163478	MAD2L1
460	ENSG00000049167	25.8407	0.081507	0.502966	0.162053	0.871264	0.967524	CHRNA4
461	ENSG00000049192	7.92729	-0.296905	0.879943	-0.337414	0.735805	0.930969	COPS8
462	ENSG00000049239	93.9986	-1.00406	0.26962	-3.72399	0.0001961	0.0036334	COPS2
463	ENSG00000049245	61.7512	0.352609	0.324413	1.08691	0.277075	0.650774	PIAS2
464	ENSG00000049246	6.75387	-1.1094	1.00113	-1.10815	0.267798	0.643135	RDH16
465	ENSG00000049249	2.99404	0.813221	1.5416	0.527516	0.597835	NA	IGFALS
466	ENSG00000049323	151.513	-0.441959	0.211392	-2.0907	0.0365545	0.206183	LAIR2
467	ENSG00000049449	148.622	-0.0211626	0.218816	-0.0967141	0.922953	0.981263	PTPN12
468	ENSG00000049540	104.822	-0.0791179	0.247965	-0.319069	0.749674	0.936097	EFNA5
469	ENSG00000049541	22.2015	0.57538	0.551939	1.04247	0.297194	0.670136	PTPRO
470	ENSG00000049618	89.9296	-0.395094	0.267512	-1.47692	0.139697	0.472197	VTRNA1-2
471	ENSG00000049656	103.855	0.556658	0.251753	2.21113	0.0270269	0.167129	MRM1
472	ENSG00000049759	38.2597	-0.716945	0.409419	-1.75113	0.0799238	0.341455	STK38L
473	ENSG00000049769	8.87539	0.043491	0.830342	0.0523772	0.958228	0.98914	KBTBD8
474	ENSG00000049860	17.4822	1.45759	0.62387	2.33637	0.0194719	0.131272	GUSB
475	ENSG00000049883	8.41569	-0.800572	0.868126	-0.922184	0.356433	0.720181	FKRP
476	ENSG00000050130	12.5308	0.168176	0.701147	0.239859	0.81044	0.954022	SEPSECS
477	ENSG00000050165	164.002	1.52157	0.214627	7.08936	1.34729e-12	1.13081e-10	OR12D2
478	ENSG00000050393	53.397	0.167427	0.346814	0.482759	0.629267	0.888611	MARCHF4
479	ENSG00000050405	452.834	0.764267	0.133374	5.73026	1.00277e-08	4.89909e-07	ZNF691
480	ENSG00000050426	24.0347	-1.31835	0.525058	-2.51086	0.0120437	0.0931987	KAT6B
481	ENSG00000050555	5.41465	0.412277	1.07661	0.38294	0.701764	NA	MUC12
482	ENSG00000050730	2.64605	3.17998	1.9466	1.6336	0.102342	NA	OR52J1P
483	ENSG00000050748	39.9522	0.878776	0.407716	2.15537	0.0311332	0.183822	POU5F1
484	ENSG00000050820	250.862	0.437844	0.167218	2.6184	0.00883429	0.0755686	TRIP13
485	ENSG00000051009	13.5889	-0.175058	0.674588	-0.259503	0.795247	0.951083	OR4F7P
486	ENSG00000051108	153.01	0.172096	0.208069	0.827108	0.408176	0.76378	MAP4K4
487	ENSG00000051128	66.5569	0.280127	0.30946	0.905213	0.365352	0.730518	BMP15
488	ENSG00000051180	7.07481	1.5032	0.993492	1.51305	0.130267	0.453785	PSMD2
489	ENSG00000051382	5.93377	0.121575	1.02556	0.118544	0.905637	NA	PDCD1
490	ENSG00000051523	32.3707	1.14115	0.45135	2.5283	0.0114617	0.0906229	CTNNA1
491	ENSG00000051596	9.89941	0.741863	0.822281	0.902201	0.36695	0.731201	HDHD3
492	ENSG00000051620	103.537	-0.0332008	0.254113	-0.130654	0.896049	0.974441	ADGRL2
493	ENSG00000051825	11.078	-0.0461382	0.754029	-0.0611889	0.951209	0.988452	KBTBD11
494	ENSG00000052126	51.2514	-1.00814	0.371653	-2.71259	0.00667589	0.0617882	EVL
495	ENSG00000052723	68.4642	-0.48583	0.32862	-1.47839	0.139303	0.471384	TNFAIP8L2
496	ENSG00000052749	21.8785	0.300814	0.530964	0.566542	0.571025	0.860451	CEP164
497	ENSG00000052795	50.0175	-0.202648	0.356032	-0.569185	0.569231	0.859976	OTUD7B
498	ENSG00000052802	265.505	-0.844618	0.166319	-5.0783	3.80819e-07	1.40062e-05	RPL18A
499	ENSG00000052841	57.7071	-0.419719	0.33468	-1.25409	0.209808	0.575347	USP40
500	ENSG00000053254	153.297	0.392492	0.214021	1.8339	0.0666696	0.304509	CFTR
501	ENSG00000053371	31.3762	-0.764169	0.450129	-1.69766	0.0895711	0.364219	H2AC15
502	ENSG00000053372	73.0902	0.996788	0.315497	3.15942	0.00158083	0.019979	SERTAD3
503	ENSG00000053501	19.1243	-0.607928	0.573451	-1.06012	0.289089	0.662767	MIS18BP1
504	ENSG00000053770	30.8047	0.00564221	0.452435	0.0124707	0.99005	0.996411	P3H2
505	ENSG00000053900	10.4131	0.550578	0.792884	0.6944	0.487431	0.815042	TRAJ1
506	ENSG00000054116	74.7687	0.239075	0.294538	0.811694	0.416967	0.77026	MYOF
507	ENSG00000054118	213.288	0.179478	0.178907	1.00319	0.315769	0.686996	AQR
508	ENSG00000054148	40.5266	0.0117812	0.406709	0.0289672	0.976891	0.994476	TRBV5-3
509	ENSG00000054267	149.357	-0.259673	0.221986	-1.16977	0.242093	0.612208	ZNF219
510	ENSG00000054282	22.6552	-0.0504349	0.529696	-0.0952148	0.924144	0.981263	CIB1
511	ENSG00000054356	7.27663	1.58015	0.972232	1.62528	0.104104	0.393949	MASP1
512	ENSG00000054392	11.983	-0.497857	0.731056	-0.68101	0.495865	0.819333	MAP1S
513	ENSG00000054523	68.4853	0.232387	0.308225	0.753953	0.450878	0.795746	COPE
514	ENSG00000054598	17.1472	-0.00901691	0.600458	-0.0150167	0.988019	0.996241	FDPS
515	ENSG00000054611	18.1185	0.678663	0.593072	1.14432	0.252492	0.624073	SIRT1
516	ENSG00000054654	47.5478	-0.930131	0.375887	-2.4745	0.0133424	0.100477	DENND3
517	ENSG00000054793	32.2539	0.00281825	0.44056	0.00639698	0.994896	0.998659	SFI1
518	ENSG00000054965	34.8079	-0.293347	0.422422	-0.69444	0.487406	0.815042	INPP5F
519	ENSG00000054967	2.67303	0.710664	1.53826	0.461991	0.644088	NA	NBPF3
520	ENSG00000054983	15.3591	-0.95626	0.643508	-1.48601	0.137276	0.467413	FUT1
521	ENSG00000055044	62.3783	0.8586	0.33335	2.57567	0.0100045	0.0822817	PHF11
522	ENSG00000055070	106.145	0.337045	0.249224	1.35238	0.176254	0.530105	BCL2L13
523	ENSG00000055118	40.2569	-0.27015	0.392913	-0.687556	0.491732	0.816668	IRF7
524	ENSG00000055130	63.979	0.168725	0.315917	0.534082	0.593285	0.87321	MFAP5
525	ENSG00000055147	38.5103	-0.580966	0.407316	-1.42633	0.153774	0.496115	UBD
526	ENSG00000055163	18.6467	0.490444	0.576943	0.850074	0.395284	0.754458	SACS
527	ENSG00000055208	82.8572	0.220307	0.286093	0.770054	0.441268	0.788724	EXOC3
528	ENSG00000055211	82.3984	-0.0483869	0.285254	-0.169628	0.865303	0.96586	MYL10
529	ENSG00000055332	126.36	-0.0701647	0.227275	-0.308722	0.757533	0.938553	PPARD
530	ENSG00000055483	28.2271	0.172866	0.471233	0.366838	0.71374	0.926028	SHD
531	ENSG00000055609	75.2663	-0.600915	0.312015	-1.92591	0.054115	0.266326	KIR2DL5A
532	ENSG00000055917	52.514	-0.202368	0.352261	-0.574484	0.56564	0.857985	ZHX3
533	ENSG00000055950	38.3068	-0.0968558	0.407356	-0.237767	0.812062	0.954022	PARP9
534	ENSG00000056050	83.1235	0.0826963	0.295496	0.279856	0.779588	0.944615	SEMA5B
535	ENSG00000056097	193.859	-0.10733	0.18842	-0.569629	0.568929	0.859817	TUBD1
536	ENSG00000056277	16.9344	-0.298533	0.602188	-0.495747	0.620073	0.885874	SPATA6L
537	ENSG00000056586	49.9609	-0.0725244	0.364073	-0.199203	0.842104	0.960318	SIRT6
538	ENSG00000056736	3.73838	-0.320381	1.26516	-0.253234	0.800087	NA	STX17
539	ENSG00000056972	11.4278	-0.246743	0.740845	-0.333056	0.739092	0.932171	HMGN4
540	ENSG00000056998	35.7798	-0.878664	0.439888	-1.99747	0.045774	0.238838	TNKS
541	ENSG00000057019	83.0824	0.706597	0.291271	2.42591	0.01527	0.110584	PLA2G4E
542	ENSG00000057252	53.2436	0.951332	0.350912	2.71103	0.00670741	0.0619631	SI
543	ENSG00000057608	327.879	0.148817	0.151788	0.980425	0.326876	0.697135	GAGE7
544	ENSG00000057657	8.49144	1.2036	0.875512	1.37474	0.169212	0.519491	CFB
545	ENSG00000057663	45.682	0.3478	0.371208	0.93694	0.348789	0.714369	DLGAP2
546	ENSG00000057704	8.32918	-2.96591	1.05057	-2.82314	0.0047556	0.0471593	CCL28
547	ENSG00000057757	36.1309	0.0326977	0.416465	0.0785125	0.93742	0.9837	ZC4H2
548	ENSG00000057935	35.8173	-0.407637	0.41725	-0.976961	0.328588	0.698428	SAR1A
549	ENSG00000058056	13.432	0.803606	0.690677	1.1635	0.244625	0.614693	B4GALT2
550	ENSG00000058063	20.6691	0.356885	0.547776	0.651516	0.514713	0.831054	ENPP4
551	ENSG00000058085	3.09301	3.4694	1.88532	1.84022	0.0657366	NA	KIR3DL2
552	ENSG00000058091	35.5271	-0.225152	0.424662	-0.530189	0.595981	0.873873	CNTN3
553	ENSG00000058262	301.617	0.421314	0.16027	2.62877	0.00856935	0.0736251	TRAJ18
554	ENSG00000058272	228.806	0.0394368	0.179634	0.21954	0.826229	0.958478	MSH5
555	ENSG00000058453	23.5748	-1.07802	0.52193	-2.06545	0.0388808	0.214741	NCR1
556	ENSG00000058600	17.6159	0.303879	0.613776	0.495097	0.620532	0.885874	RIF1
557	ENSG00000058668	95.6867	-0.883384	0.265438	-3.32803	0.000874633	0.0126867	ATP1A3
558	ENSG00000058729	35.8913	0.590672	0.429061	1.37666	0.168617	0.518577	PCMTD2
559	ENSG00000058799	21.9202	-0.328963	0.532987	-0.617206	0.537099	0.844431	COMMD10
560	ENSG00000058804	15.0992	0.455657	0.655136	0.695516	0.486732	0.815042	MRPS10
561	ENSG00000059122	15.5752	1.2252	0.648935	1.88802	0.0590232	0.280818	OR5V1
562	ENSG00000059573	111.347	-0.148593	0.242151	-0.613639	0.539454	0.845466	PSMA4
563	ENSG00000059588	9.10419	-0.335228	0.845446	-0.39651	0.691729	0.914606	SRD5A1
564	ENSG00000059691	17.8213	0.269604	0.592164	0.455287	0.648903	0.897876	P2RX7
565	ENSG00000059728	12.3939	-0.24185	0.703664	-0.343701	0.731071	0.930346	LDHA
566	ENSG00000059758	24.1406	0.945144	0.519098	1.82074	0.0686462	0.310362	OCRL
567	ENSG00000059769	49.3786	0.841586	0.369881	2.27529	0.0228887	0.148754	HERC2P9
568	ENSG00000059804	51.2679	1.27205	0.363054	3.50375	0.000458754	0.00738519	SCNN1D
569	ENSG00000059915	15.3031	0.0636978	0.631146	0.100924	0.919611	0.981263	PTPA
570	ENSG00000060069	13.059	0.256039	0.683721	0.374479	0.708048	0.923487	NR1I2
571	ENSG00000060138	431.918	0.902127	0.134844	6.69015	2.2294e-11	1.57501e-09	TKTL1
572	ENSG00000060237	125.031	0.299978	0.231017	1.29851	0.194113	0.555255	DUSP21
573	ENSG00000060339	189.048	0.102261	0.189023	0.540999	0.588508	0.871244	TMLHE
574	ENSG00000060491	32.1962	-0.466578	0.439992	-1.06042	0.288952	0.662661	ZNF268
575	ENSG00000060642	8.31842	-2.00365	0.944957	-2.12036	0.033976	0.195	ANO1
576	ENSG00000060656	3.74378	-0.317373	1.28062	-0.247828	0.804267	NA	CTIF
577	ENSG00000060688	49.6787	0.0114378	0.361731	0.0316197	0.974775	0.994214	ARHGEF1
578	ENSG00000060718	162.328	-0.832667	0.209253	-3.97924	6.91372e-05	0.00150538	CNTF
579	ENSG00000060749	81.508	-0.408582	0.28614	-1.42791	0.153318	0.495096	LENG1
580	ENSG00000060762	47.8773	0.285147	0.368809	0.773157	0.439429	0.787039	HSD17B14
581	ENSG00000060982	287.457	-0.271304	0.159231	-1.70384	0.088411	0.361297	BACH1
582	ENSG00000061273	42.8055	0.0908894	0.386325	0.235267	0.814002	0.95536	TRAPPC12
583	ENSG00000061337	23.6431	0.83409	0.519778	1.6047	0.108559	0.403671	SUB1
584	ENSG00000061676	125.717	0.642851	0.240191	2.67642	0.0074413	0.0667948	ENOX2
585	ENSG00000061794	66.3726	0.472356	0.313817	1.50519	0.132274	0.457532	ESYT2
586	ENSG00000061918	13.7565	-1.15667	0.685268	-1.68791	0.0914294	0.368962	GRM4
587	ENSG00000061936	54.7467	-0.701917	0.347683	-2.01884	0.0435035	0.231046	RXRB
588	ENSG00000061938	15.2019	-0.109134	0.652024	-0.167377	0.867073	0.966148	ARHGAP44
589	ENSG00000061987	25.4799	-0.150914	0.491675	-0.306938	0.75889	0.938577	GPR45
590	ENSG00000062038	14.2038	-1.33211	0.682483	-1.95186	0.050955	0.255425	CD74
591	ENSG00000062194	106.81	-0.419946	0.249488	-1.68323	0.0923297	0.370375	CELF5
592	ENSG00000062370	10.0601	-1.16566	0.860098	-1.35526	0.175335	0.529519	VIL1
593	ENSG00000062485	85.0492	0.549837	0.297303	1.84941	0.0643982	0.29809	CRHR2
594	ENSG00000062598	30.4025	-0.146123	0.453536	-0.322187	0.747311	0.93519	STAMBPL1
595	ENSG00000062650	75.0932	0.170541	0.294089	0.579898	0.561984	0.855609	NRM
596	ENSG00000062716	197.75	1.12645	0.204318	5.51323	3.5231e-08	1.59432e-06	EFHD1
597	ENSG00000062725	89.8486	-0.25131	0.268933	-0.93447	0.350061	0.715367	HNRNPR
598	ENSG00000062822	4.80354	1.894	1.23047	1.53925	0.123744	NA	PHKB
599	ENSG00000063046	122.822	-0.682204	0.234422	-2.91016	0.00361244	0.0385589	ECT2
600	ENSG00000063169	15.4405	-0.672292	0.658144	-1.0215	0.307019	0.679381	IGLV1-51
601	ENSG00000063177	1073.86	-0.258615	0.0985305	-2.62472	0.00867196	0.0744393	UPF1
602	ENSG00000063180	4.78921	-1.6039	1.18253	-1.35633	0.174995	NA	GAS8-AS1
603	ENSG00000063241	46.7276	0.303522	0.366785	0.827521	0.407942	0.76378	ALG12
604	ENSG00000063244	30.2673	0.277738	0.452133	0.614284	0.539028	0.845458	LILRA3
605	ENSG00000063245	101.851	0.0684368	0.252354	0.271194	0.786242	0.946812	TRAJ21
606	ENSG00000063322	42.1979	-0.497365	0.392921	-1.26581	0.20558	0.570282	TRMT12
607	ENSG00000063587	14.768	-0.382544	0.649638	-0.588856	0.555958	0.853731	UBD
608	ENSG00000063601	10.0613	-0.182317	0.798634	-0.228286	0.819424	0.957085	MMP23A
609	ENSG00000063660	82.3105	0.973292	0.286938	3.39199	0.000693871	0.0105151	GLP1R
610	ENSG00000063761	4.63229	0.364987	1.18476	0.308069	0.75803	NA	CFC1
611	ENSG00000063854	31.5582	-0.0247286	0.456938	-0.0541181	0.956841	0.988885	GTF2A1
612	ENSG00000063978	27.3794	0.30169	0.489503	0.616319	0.537684	0.844608	RAD51D
613	ENSG00000064012	10.4473	-0.144407	0.808988	-0.178503	0.858328	0.96489	CAPG
614	ENSG00000064042	289.352	-2.23335	0.173404	-12.8795	5.8739e-38	3.20454e-35	CHEK2
615	ENSG00000064102	40.2205	0.375926	0.397275	0.946262	0.344015	0.711003	EVA1B
616	ENSG00000064115	44.6998	-0.0120653	0.373949	-0.0322645	0.974261	0.994183	COX16
617	ENSG00000064199	4.30264	-0.312746	2.14182	-0.146019	0.883906	NA	MRPL30
618	ENSG00000064225	2.97952	-0.129135	1.40874	-0.0916675	0.926962	NA	RBM12
619	ENSG00000064300	11.2134	-2.2942	0.82884	-2.76796	0.00564084	0.0543069	NARS1
620	ENSG00000064309	5.33543	-1.80932	1.1388	-1.5888	0.112105	NA	C1GALT1C1
621	ENSG00000064313	41.2033	-0.0284044	0.391674	-0.0725206	0.942188	0.985427	SP1
622	ENSG00000064393	62.9983	0.533785	0.340241	1.56884	0.116685	0.423602	TRBV12-1
623	ENSG00000064419	73.6267	0.227244	0.315772	0.719645	0.471744	0.810023	ARL6IP1
624	ENSG00000064490	2.7398	-0.394353	1.47377	-0.267582	0.789021	NA	H4C12
625	ENSG00000064545	20.8441	-0.802528	0.550444	-1.45796	0.144851	0.481989	H2BC12L
626	ENSG00000064547	4.01595	-1.26658	1.28415	-0.986316	0.323978	NA	PER2
627	ENSG00000064601	4.39808	1.24163	1.21614	1.02096	0.307271	NA	PKP2
628	ENSG00000064607	51.3276	-0.16659	0.349327	-0.476889	0.633441	0.892196	ZC3H11A
629	ENSG00000064651	137.737	-0.307095	0.220649	-1.39178	0.163988	0.511227	CCL20
630	ENSG00000064652	30.3862	1.12407	0.467153	2.40622	0.0161184	0.114625	TRDJ3
631	ENSG00000064666	254.085	0.230749	0.171215	1.34771	0.17775	0.531196	CLPS
632	ENSG00000064692	41.6571	-0.4649	0.393002	-1.18295	0.236831	0.606732	PPT2
633	ENSG00000064703	29.6924	0.574944	0.463134	1.24142	0.214451	0.581607	PNRC1
634	ENSG00000064726	23.5424	0.0210989	0.511752	0.0412288	0.967114	0.992585	PBDC1
635	ENSG00000064763	28.6232	0.459688	0.473375	0.971086	0.331506	0.699932	RMDN3
636	ENSG00000064932	19.5731	0.615366	0.564815	1.0895	0.275934	0.649646	ZWINT
637	ENSG00000064933	26.3399	-0.0811187	0.491421	-0.16507	0.868889	0.966324	PGK1
638	ENSG00000064961	62.0708	-0.327881	0.321296	-1.0205	0.307493	0.679783	CTDSP2
639	ENSG00000064989	6.17379	-1.16537	1.06272	-1.09659	0.272822	NA	ZBTB5
640	ENSG00000064995	64.9691	-0.0636544	0.312767	-0.20352	0.838728	0.960318	SPG7
641	ENSG00000064999	21.7977	-0.63805	0.545034	-1.17066	0.241735	0.612208	NT5C2
642	ENSG00000065000	178.837	0.406987	0.194745	2.08985	0.0366312	0.206498	KRT36
643	ENSG00000065029	12.5581	-0.484345	0.710555	-0.681643	0.495465	0.818964	UBE2V2
644	ENSG00000065054	36.3997	-0.250276	0.418377	-0.598208	0.549701	0.84957	CLDN8
645	ENSG00000065057	18.1963	-0.172483	0.585942	-0.294369	0.768476	0.941426	NEUROD2
646	ENSG00000065060	11.4748	-0.0126479	0.740808	-0.0170731	0.986378	0.996051	RPL34P3
647	ENSG00000065135	150.274	0.0981313	0.213966	0.458631	0.646499	0.896527	GFPT1
648	ENSG00000065150	185.143	0.4051	0.195445	2.0727	0.0382	0.212535	KIR2DS4
649	ENSG00000065154	123.279	0.724319	0.233427	3.10297	0.00191587	0.0233305	NFKBIB
650	ENSG00000065183	36.0334	0.0379012	0.41808	0.0906554	0.927766	0.981904	NPC2
651	ENSG00000065243	87.7756	-0.204756	0.27164	-0.753777	0.450983	0.795746	PON2
652	ENSG00000065268	47.9428	0.194945	0.370312	0.526433	0.598587	0.876155	SLC7A10
653	ENSG00000065308	161.128	0.676928	0.218625	3.0963	0.00195955	0.0237565	NCR1
654	ENSG00000065328	9.96042	6.70738	1.60309	4.18403	2.86391e-05	0.000689236	TMEM70
655	ENSG00000065357	14.4379	-0.626175	0.657358	-0.952563	0.340812	0.708611	CYP3A51P
656	ENSG00000065413	14.3711	-0.417256	0.65476	-0.637266	0.523952	0.835444	CORO6
657	ENSG00000065427	137.523	0.371605	0.221885	1.67477	0.09398	0.373641	INPPL1
658	ENSG00000065457	27.4846	-0.240857	0.483814	-0.497831	0.618603	0.885824	ACSBG1
659	ENSG00000065485	67.7069	0.0836207	0.305668	0.273567	0.784417	0.946812	KHDRBS1
660	ENSG00000065491	12.6156	0.0387173	0.699207	0.0553732	0.955841	0.988885	NTAQ1
661	ENSG00000065518	129.301	0.013046	0.242723	0.0537483	0.957136	0.988885	MUC4
662	ENSG00000065526	73.1504	0.352116	0.295558	1.19136	0.233513	0.604791	DDX20
663	ENSG00000065534	190.569	-0.481478	0.200188	-2.40513	0.0161669	0.114793	MRC1
664	ENSG00000065548	161.094	0.299462	0.203798	1.46941	0.141723	0.476289	ABCF3
665	ENSG00000065559	35.9687	-0.0677635	0.41725	-0.162405	0.870987	0.967325	RRM2
666	ENSG00000065600	16.5143	0.357072	0.633892	0.563301	0.57323	0.862098	WDR55
667	ENSG00000065613	103.284	0.0714342	0.261707	0.272955	0.784888	0.946812	MYOT
668	ENSG00000065615	7.28563	1.32998	0.950608	1.39908	0.161789	0.508199	DMGDH
669	ENSG00000065665	7.07812	-0.589054	0.981006	-0.60046	0.5482	0.848837	HYDIN
670	ENSG00000065717	24.292	-1.20683	0.52223	-2.31092	0.0208372	0.137607	TBXAS1
671	ENSG00000065802	19.5568	-0.444949	0.566448	-0.785507	0.432156	0.781086	TUBE1
672	ENSG00000065809	48.8488	0.275805	0.362248	0.761369	0.446437	0.793041	APOL6
673	ENSG00000065833	49.2363	0.831453	0.374532	2.21998	0.0264204	0.165211	LTB
674	ENSG00000065882	67.2618	-0.0952085	0.312064	-0.305093	0.760296	0.938589	KHDC4
675	ENSG00000065883	59.1191	-0.184522	0.340608	-0.541743	0.587995	0.871039	H4C15
676	ENSG00000065911	220.19	-0.209839	0.176997	-1.18555	0.235801	0.606011	SEMA4F
677	ENSG00000065923	3.20844	0.0885224	1.37652	0.064309	0.948724	NA	HMCN1
678	ENSG00000065970	25.3193	0.0837254	0.50446	0.16597	0.86818	0.966226	ZNF654
679	ENSG00000065978	627.113	0.75535	0.130061	5.80764	6.33586e-09	3.1744e-07	NEU1
680	ENSG00000065989	4.3855	2.15595	1.36409	1.5805	0.113991	NA	OPA1
681	ENSG00000066027	23.07	0.557535	0.524001	1.064	0.28733	0.660879	PLS1
682	ENSG00000066044	171.363	0.205424	0.199038	1.03209	0.302032	0.673447	EEF1B2
683	ENSG00000066084	15.9626	-0.0661567	0.628849	-0.105203	0.916215	0.980488	CEACAM19
684	ENSG00000066117	60.1924	0.0734974	0.328343	0.223843	0.822879	0.95721	SFPQ
685	ENSG00000066135	21.6753	-0.548271	0.554058	-0.989554	0.322392	0.693284	NCR1
686	ENSG00000066136	54.5903	-0.53796	0.341439	-1.57557	0.115125	0.419958	NAP1L4
687	ENSG00000066279	22.3869	0.418005	0.525609	0.795277	0.426452	0.777239	LINC00305
688	ENSG00000066322	59.2876	1.04474	0.351826	2.96947	0.00298318	0.0332141	PRDM13
689	ENSG00000066379	21.3307	-0.0620615	0.536143	-0.115755	0.907846	0.978897	IGKV2D-18
690	ENSG00000066382	7.03179	-2.67464	1.10747	-2.4151	0.015731	0.112594	C4B
691	ENSG00000066422	19.9174	0.268173	0.560782	0.478212	0.632499	0.891381	TIMM9
692	ENSG00000066427	26.8334	-0.0909886	0.489554	-0.18586	0.852554	0.963194	MAGEB2
693	ENSG00000066455	39.44	-0.0111996	0.399328	-0.0280461	0.977625	0.994476	CEP57
694	ENSG00000066468	11.4062	-1.93127	0.789291	-2.44684	0.0144114	0.106007	FCAR
695	ENSG00000066557	31.4372	-0.056992	0.442657	-0.12875	0.897555	0.975167	MED9
696	ENSG00000066583	12.8156	0.327573	0.711956	0.460103	0.645442	0.896083	RANGRF
697	ENSG00000066629	24.6636	-0.220307	0.502122	-0.438752	0.660841	0.902818	EFNB1
698	ENSG00000066651	19.914	-0.0593176	0.568564	-0.104329	0.916908	0.980939	NLN
699	ENSG00000066654	69.3233	-0.28391	0.306173	-0.927286	0.353778	0.717299	TAPBPL
700	ENSG00000066697	70.6173	0.938982	0.307253	3.05606	0.00224267	0.0263748	FAM136A
701	ENSG00000066735	12.3436	-0.67746	0.717622	-0.944034	0.345152	0.711707	TMEM59L
702	ENSG00000066739	17.2371	0.124945	0.597281	0.20919	0.8343	0.959775	L1TD1
703	ENSG00000066777	42.6613	-0.261375	0.388716	-0.672406	0.501326	0.822654	SPEG
704	ENSG00000066827	4.92438	0.165826	1.10355	0.150266	0.880555	NA	ADPRM
705	ENSG00000066855	25.1772	0.0393068	0.518321	0.0758348	0.939551	0.984664	HS6ST1
706	ENSG00000066926	27.8268	0.362029	0.471983	0.767039	0.443058	0.790198	FANCF
707	ENSG00000066933	38.4204	-0.327048	0.432343	-0.756456	0.449376	0.795656	MSH5
708	ENSG00000067057	106.8	2.21569	0.280569	7.8971	2.85463e-15	3.64057e-13	PAK3
709	ENSG00000067064	193.771	-0.676311	0.190944	-3.54192	0.000397223	0.00655425	DNAJA1
710	ENSG00000067066	31.1468	1.12143	0.460478	2.43536	0.0148769	0.108456	SKP2
711	ENSG00000067082	328.21	0.188906	0.151094	1.25026	0.211206	0.577085	COL7A1
712	ENSG00000067141	49.111	-0.9984	0.368038	-2.71276	0.00667252	0.0617882	MYH4
713	ENSG00000067167	313.118	0.444127	0.15397	2.8845	0.00392031	0.0409851	FCHO1
714	ENSG00000067177	3.89512	0.626092	1.25438	0.499125	0.617691	NA	PBX3
715	ENSG00000067182	80.2541	0.46132	0.285699	1.61471	0.106374	0.399706	TCP1
716	ENSG00000067191	3.29324	-0.374437	1.37912	-0.271503	0.786004	NA	CA11
717	ENSG00000067208	76.9299	-0.130013	0.29035	-0.447782	0.654311	0.900568	WEE1
718	ENSG00000067221	16.0711	-0.866437	0.625028	-1.38624	0.165674	0.51436	PRPF4
719	ENSG00000067225	513.933	1.84213	0.133004	13.8502	1.26916e-43	1.0386e-40	PDGFA
720	ENSG00000067248	92.6278	0.247051	0.265992	0.92879	0.352998	0.71652	HIKESHI
721	ENSG00000067334	88.8935	0.391275	0.286374	1.36631	0.171843	0.523312	IGKV1D-16
722	ENSG00000067365	18.0593	-0.698151	0.589921	-1.18347	0.236625	0.606698	PDLIM2
723	ENSG00000067369	15.4149	-0.314941	0.630621	-0.499415	0.617487	0.884957	TCTA
724	ENSG00000067445	81.4265	-0.844637	0.305665	-2.76328	0.00572238	0.0549214	TFAP2B
725	ENSG00000067533	65.8192	0.544948	0.314718	1.73154	0.0833554	0.348605	SSU72
726	ENSG00000067560	813.509	0.115059	0.105318	1.09249	0.27462	0.648958	ABCC6
727	ENSG00000067596	28.1314	0.0790527	0.467645	0.169044	0.865762	0.96586	SMIM40
728	ENSG00000067704	70.7726	0.299553	0.304283	0.984456	0.324891	0.695531	CEP55
729	ENSG00000067715	4.23952	0.0250464	1.19655	0.0209321	0.9833	NA	SORD
730	ENSG00000067798	41.7562	0.762909	0.393761	1.93749	0.0526855	0.261695	ACSS1
731	ENSG00000067829	27.8322	0.203468	0.487657	0.417237	0.676505	0.907986	DNAJB2
732	ENSG00000067836	10.3175	-1.39724	0.79928	-1.74812	0.0804434	0.341824	RPL23AP79
733	ENSG00000067840	2.73439	-0.398703	1.5035	-0.265182	0.790869	NA	NT5M
734	ENSG00000067900	213.324	0.451706	0.197724	2.28452	0.0223408	0.145675	RBBP4
735	ENSG00000067955	53.1661	-0.028527	0.34575	-0.0825076	0.934243	0.982923	CASP3
736	ENSG00000067992	20.1409	0.304196	0.553338	0.549747	0.582493	0.867517	OSBP
737	ENSG00000068001	47.1621	-0.309101	0.368854	-0.838006	0.402028	0.759506	CAVIN2
738	ENSG00000068024	7.84243	-0.0894755	0.962406	-0.0929707	0.925927	0.981263	ADAMTS2
739	ENSG00000068028	29.2092	0.44402	0.465302	0.954261	0.339951	0.708205	EHD1
740	ENSG00000068078	8.01022	-1.25691	0.900672	-1.39552	0.162859	0.50976	FCAR
741	ENSG00000068097	28.4322	-0.286002	0.495668	-0.577003	0.563937	0.856592	ZNF624
742	ENSG00000068120	23.6451	0.355621	0.512418	0.694006	0.487679	0.815042	GEMIN7
743	ENSG00000068137	23.6379	-0.216328	0.525613	-0.411573	0.680652	0.910706	OR8K2P
744	ENSG00000068305	34.2002	0.193999	0.430479	0.45066	0.652235	0.899445	LTB
745	ENSG00000068308	73.4368	-0.113907	0.296194	-0.38457	0.700556	0.918932	REX1BD
746	ENSG00000068323	77.0707	0.910187	0.296106	3.07386	0.00211309	0.0250914	TAF6
747	ENSG00000068354	6.93594	-0.115781	0.956586	-0.121036	0.903663	0.977387	NFKBIE
748	ENSG00000068366	121.353	1.67582	0.246923	6.7868	1.14651e-11	8.52934e-10	ETV2
749	ENSG00000068383	10.2073	0.590594	0.792405	0.745319	0.456079	0.798839	IGKV3OR22-2
750	ENSG00000068394	25.9071	-0.0446181	0.511437	-0.0872407	0.93048	0.982674	OR4G1P
751	ENSG00000068400	33.3032	-0.334683	0.443643	-0.754397	0.450611	0.795746	CHFR
752	ENSG00000068438	48.4343	0.953122	0.37212	2.56133	0.0104273	0.0848349	ECPAS
753	ENSG00000068489	19.6018	1.39821	0.590184	2.36911	0.017831	0.122705	KIRREL1
754	ENSG00000068615	4.16729	-0.286428	1.26778	-0.22593	0.821256	NA	EEFSEC
755	ENSG00000068650	12.6175	0.494028	0.713115	0.692775	0.488451	0.815042	MSRB2
756	ENSG00000068654	29.8689	0.0937912	0.460163	0.203822	0.838493	0.960318	ACAP2
757	ENSG00000068697	624.278	-0.333587	0.116362	-2.86681	0.00414632	0.0429503	PIGL
758	ENSG00000068724	6.65649	-0.43048	0.962144	-0.447417	0.654574	0.900647	TEX15
759	ENSG00000068745	77.5017	-0.488558	0.288585	-1.69295	0.0904656	0.36649	TVP23B
760	ENSG00000068784	15.7461	-0.832588	0.671301	-1.24026	0.214879	0.581884	ZNHIT6
761	ENSG00000068796	64.3489	-0.0161879	0.31282	-0.0517484	0.958729	0.989149	ITPK1
762	ENSG00000068878	63.9861	0.452374	0.321163	1.40855	0.158969	0.504715	DZIP1
763	ENSG00000068885	20.898	-0.606106	0.545626	-1.11085	0.266635	0.64196	C2orf83
764	ENSG00000068903	57.9086	0.0202547	0.32921	0.0615252	0.950941	0.988442	RABL2A
765	ENSG00000068912	120.83	0.0356797	0.233129	0.153047	0.878361	0.968612	OR2W1
766	ENSG00000068971	8.57072	-0.0348691	0.890733	-0.0391466	0.968774	0.992745	PLS3
767	ENSG00000069011	2.90018	2.19928	1.63041	1.34892	0.177363	NA	PDE6C
768	ENSG00000069020	24.0382	-1.38999	0.526954	-2.63779	0.00834481	0.0722628	OR10A2
769	ENSG00000069188	22.225	-1.0858	0.541559	-2.00495	0.0449681	0.236396	LGSN
770	ENSG00000069248	37.023	0.0680037	0.409155	0.166205	0.867996	0.966226	FANCI
771	ENSG00000069275	1026.72	0.014453	0.0989681	0.146036	0.883893	0.970628	LY6G5B
772	ENSG00000069329	172.431	-0.15621	0.199523	-0.782919	0.433675	0.782991	SBNO1
773	ENSG00000069345	100.627	0.17203	0.253063	0.67979	0.496637	0.819785	SLC17A4
774	ENSG00000069399	19.4145	1.27362	0.584189	2.18015	0.0292465	0.175873	BAX
775	ENSG00000069424	3.25892	-0.80942	1.36826	-0.591567	0.554141	NA	GTPBP6
776	ENSG00000069482	16.1987	4.31824	1.0001	4.31782	1.5758e-05	0.000407219	REPIN1
777	ENSG00000069493	2.81737	-1.56395	1.54099	-1.0149	0.310152	NA	TRAV27
778	ENSG00000069509	61.1929	-0.246668	0.321748	-0.76665	0.44329	0.790427	VWA5B1
779	ENSG00000069667	12.94	-0.681559	0.692327	-0.984446	0.324896	0.695531	RBBP6
780	ENSG00000069702	30.6188	-0.427776	0.459986	-0.929975	0.352384	0.71652	TAP1
781	ENSG00000069849	210.302	1.13426	0.186211	6.09126	1.12027e-09	6.35901e-08	ATF4
782	ENSG00000069869	28.3264	0.813551	0.505061	1.6108	0.107224	0.400953	MYBL2
783	ENSG00000069956	76.7446	0.450666	0.292441	1.54105	0.123304	0.438396	POU4F2
784	ENSG00000069966	10.9628	1.48735	0.794326	1.87247	0.0611414	0.288187	UBAC1
785	ENSG00000069974	26.5507	0.518676	0.491745	1.05477	0.291532	0.665468	PSMB9
786	ENSG00000069998	32.1348	0.135526	0.443234	0.305767	0.759782	0.938589	SNORD53
787	ENSG00000070010	91.0417	1.0001	0.272785	3.66626	0.000246122	0.00440241	TMSB4X
788	ENSG00000070018	42.0808	-0.1556	0.385633	-0.403492	0.686587	0.912409	KRT32
789	ENSG00000070047	22.4229	0.15966	0.527849	0.302473	0.762291	0.939352	RARS2
790	ENSG00000070061	31.711	-0.390679	0.445523	-0.876901	0.38054	0.742186	ZRSR2
791	ENSG00000070081	172.391	-0.0673159	0.205291	-0.327905	0.742983	0.933115	NFE2L1
792	ENSG00000070087	271.369	-0.0418242	0.162622	-0.257187	0.797034	0.951083	PAM
793	ENSG00000070193	2.6695	1.25521	1.72612	0.727184	0.467113	NA	FCAR
794	ENSG00000070214	46.2787	-0.19939	0.368279	-0.54141	0.588225	0.871167	RAD54L2
795	ENSG00000070269	27.7132	-0.0716405	0.47183	-0.151836	0.879317	0.969123	FAM3B
796	ENSG00000070366	8.5096	-0.643952	0.848835	-0.758631	0.448073	0.794239	AKR7A3
797	ENSG00000070367	106.145	0.0264857	0.247645	0.10695	0.914828	0.980457	TUBB3
798	ENSG00000070371	2.88214	1.46514	1.54757	0.946742	0.34377	NA	ZNF229
799	ENSG00000070404	23.4503	1.81109	0.558818	3.24093	0.00119139	0.0161372	BCL2L10
800	ENSG00000070413	59.4715	-0.616424	0.327409	-1.88273	0.0597363	0.283494	GPRASP1
801	ENSG00000070423	60.5361	0.362384	0.332418	1.09014	0.27565	0.649572	HEATR1
802	ENSG00000070444	27.0949	-0.52155	0.479736	-1.08716	0.276966	0.650774	MC3R
803	ENSG00000070476	10.9988	-0.651619	0.76349	-0.853474	0.393397	0.753431	PLEKHG2
804	ENSG00000070495	31.1919	1.0106	0.456486	2.21387	0.0268375	0.166589	ZHX2
805	ENSG00000070501	30.2387	-0.0372	0.456901	-0.0814181	0.935109	0.982935	PHKA2
806	ENSG00000070540	7.93646	0.593081	0.911737	0.650496	0.515372	0.831251	RC3H2
807	ENSG00000070610	9.87574	-0.258537	0.787994	-0.328095	0.74284	0.933115	REXO4
808	ENSG00000070614	73.7634	0.00624792	0.295917	0.0211138	0.983155	0.995777	HOXD4
809	ENSG00000070718	19.1948	-0.392646	0.566051	-0.693659	0.487896	0.815042	SCGB1D1
810	ENSG00000070756	1209.64	0.294976	0.0950578	3.10312	0.00191492	0.0233305	FBXO4
811	ENSG00000070761	34.5391	0.00211329	0.424119	0.00498276	0.996024	0.998673	TRBJ1-1
812	ENSG00000070770	37.9549	-0.291781	0.405829	-0.718975	0.472156	0.810023	CRYGC
813	ENSG00000070778	37.5802	-0.298892	0.409589	-0.729737	0.465551	0.806314	LILRB1
814	ENSG00000070785	28.13	0.957978	0.536047	1.78712	0.0739187	0.326066	DCHS1
815	ENSG00000070814	90.4436	0.0551193	0.282259	0.195279	0.845174	0.961828	STK4
816	ENSG00000070882	2.40991	1.86896	1.71105	1.09229	0.274705	NA	EDC4
817	ENSG00000070950	13.1365	1.83111	0.772812	2.36941	0.0178166	0.122692	AP5M1
818	ENSG00000070961	182.908	-0.165558	0.211955	-0.781101	0.434743	0.783964	ATOX1
819	ENSG00000071051	63.2186	-0.225676	0.315517	-0.715258	0.47445	0.811135	NR4A3
820	ENSG00000071054	224.385	-0.0419994	0.179242	-0.234317	0.814739	0.955836	ZMYM6
821	ENSG00000071082	1933.61	-0.321451	0.0829552	-3.875	0.000106625	0.00218593	RFPL1
822	ENSG00000071127	410.897	0.835144	0.13717	6.08837	1.14067e-09	6.43758e-08	ESPL1
823	ENSG00000071189	39.6259	-0.0892011	0.395309	-0.225649	0.821474	0.957085	PUF60
824	ENSG00000071205	27.1508	0.760508	0.48375	1.57211	0.115925	0.421625	MRPL57
825	ENSG00000071242	45.1689	0.119195	0.380565	0.313207	0.754124	0.938228	RING1
826	ENSG00000071243	43.8388	-0.843145	0.396316	-2.12746	0.0333823	0.193098	UFM1
827	ENSG00000071246	20.3283	-0.610328	0.560402	-1.08909	0.276114	0.649711	TRIM31
828	ENSG00000071282	277.041	1.07686	0.164814	6.53379	6.41247e-11	4.19803e-09	IGLV2-11
829	ENSG00000071462	65.823	0.148811	0.311647	0.477499	0.633007	0.891901	CCDC34
830	ENSG00000071537	98.371	0.102072	0.262753	0.38847	0.697668	0.917275	RPS26
831	ENSG00000071539	12.9545	1.20348	0.717516	1.67729	0.0934857	0.372862	SPAG9
832	ENSG00000071553	103.94	0.0964327	0.256142	0.376482	0.706559	0.922887	ATP6V1B2
833	ENSG00000071564	106.419	-0.0340936	0.249745	-0.136513	0.891415	0.973066	SSTR5
834	ENSG00000071575	59.4751	-0.284778	0.327393	-0.869837	0.38439	0.745458	IGHD1-14
835	ENSG00000071626	99.2375	0.684729	0.257704	2.65703	0.00788321	0.069609	NUDT13
836	ENSG00000071655	64.7727	-0.0751701	0.313651	-0.239661	0.810593	0.954022	GOLM1
837	ENSG00000071794	24.4	0.035965	0.544295	0.0660763	0.947317	0.986823	SEMG2
838	ENSG00000071859	130.234	0.567232	0.237861	2.38472	0.017092	0.119054	TMEM11
839	ENSG00000071889	24.3999	0.354608	0.521734	0.679671	0.496713	0.819785	LRRC47
840	ENSG00000071894	62.6415	-0.0502331	0.321133	-0.156424	0.875698	0.968052	TRAJ42
841	ENSG00000071967	76.7248	-0.0162269	0.288746	-0.0561977	0.955184	0.988885	IRX3
842	ENSG00000071991	3.75454	-1.57086	1.33002	-1.18108	0.237572	NA	TAF5L
843	ENSG00000071994	73.8439	0.111287	0.296295	0.375596	0.707218	0.923398	OGG1
844	ENSG00000072042	127.048	0.311095	0.231465	1.34403	0.178939	0.533287	CPSF1
845	ENSG00000072062	85.2916	-0.146198	0.275501	-0.530663	0.595652	0.873873	POLE
846	ENSG00000072071	84.7947	-0.720152	0.281496	-2.5583	0.0105185	0.0851722	HSF2BP
847	ENSG00000072110	933.137	0.882691	0.105947	8.33148	7.98397e-17	1.18792e-14	ACTN1
848	ENSG00000072121	6.40777	-0.335846	0.978182	-0.343337	0.731345	NA	TTLL12
849	ENSG00000072133	7.84642	-0.812869	0.914267	-0.889093	0.373953	0.737288	RPS6KC1
850	ENSG00000072134	16.5939	0.248298	0.624322	0.397709	0.690845	0.914422	CAPN10
851	ENSG00000072135	5.2435	-0.000412188	1.08507	-0.000379872	0.999697	NA	NDUFAF3
852	ENSG00000072163	32.1313	0.179543	0.443277	0.405036	0.685451	0.912077	RBM23
853	ENSG00000072195	21.3506	-0.132446	0.541429	-0.244623	0.806748	0.95302	CST8
854	ENSG00000072210	38.3192	-0.390023	0.403198	-0.967324	0.333382	0.702125	ALDH3A2
855	ENSG00000072274	72.5826	0.731126	0.303029	2.41273	0.0158336	0.112999	TAF12
856	ENSG00000072310	18.5713	-1.64396	0.617457	-2.66246	0.0077571	0.0688741	SLC6A13
857	ENSG00000072364	102.219	-0.0674493	0.259493	-0.259927	0.79492	0.951038	OR12D2
858	ENSG00000072401	52.7065	-0.478738	0.346522	-1.38155	0.167109	0.516161	TLE4
859	ENSG00000072415	27.4336	0.300512	0.481922	0.623569	0.532911	0.841692	GRHL3
860	ENSG00000072422	56.0769	-0.157648	0.337642	-0.466908	0.640566	0.895108	RALGPS1
861	ENSG00000072501	138.356	0.828216	0.232814	3.55741	0.000374524	0.00624419	ZXDA
862	ENSG00000072506	55.5341	0.0647675	0.346457	0.186942	0.851706	0.962904	MSH6
863	ENSG00000072518	27.7674	0.0761476	0.47585	0.160024	0.872862	0.968034	EFNB3
864	ENSG00000072571	7.3126	0.674962	0.922868	0.731375	0.46455	0.805798	HLA-DQB1
865	ENSG00000072609	26.0297	0.537097	0.489484	1.09727	0.272523	0.647915	BBS7
866	ENSG00000072682	39.8308	0.409695	0.416345	0.984028	0.325102	0.695531	B4GALT3
867	ENSG00000072756	27.8336	0.247306	0.493944	0.500677	0.616599	0.884676	TFPT
868	ENSG00000072778	49.6242	0.763872	0.374706	2.03859	0.041491	0.224081	ACADVL
869	ENSG00000072786	21.9018	0.952756	0.542205	1.75719	0.078886	0.339912	SMN1
870	ENSG00000072803	61.5626	0.0980631	0.329878	0.297271	0.76626	0.941338	PAXIP1
871	ENSG00000072818	5.63116	-1.25236	1.08721	-1.1519	0.24936	NA	PSMF1
872	ENSG00000072832	40.4517	-0.488869	0.395303	-1.23669	0.216201	0.583525	CR2
873	ENSG00000072840	2.94344	0.369228	1.42599	0.258928	0.795691	NA	EPHB4
874	ENSG00000072849	85.4842	0.264385	0.277445	0.952927	0.340627	0.708466	STXBP6
875	ENSG00000072864	6.69269	-0.0317388	0.972387	-0.0326401	0.973962	0.994183	COQ3
876	ENSG00000072952	20.7686	-0.386874	0.572032	-0.676315	0.49884	0.821104	CERT1
877	ENSG00000072954	4.47731	-1.10449	1.20048	-0.920041	0.357551	NA	DUS1L
878	ENSG00000072958	49.5842	0.228282	0.362122	0.630402	0.528431	0.839268	DYNLL1
879	ENSG00000073008	20.0454	1.06073	0.579046	1.83186	0.0669721	0.305041	PSEN2
880	ENSG00000073050	33.1099	0.0913363	0.434033	0.210436	0.833327	0.959181	LOC124908988
881	ENSG00000073060	23.461	-0.150203	0.513788	-0.292345	0.770023	0.941426	CD6
882	ENSG00000073169	5.38579	0.138161	1.11458	0.123958	0.901349	NA	APOL5
883	ENSG00000073331	4.75847	-2.52487	1.34697	-1.87448	0.0608646	NA	NLRX1
884	ENSG00000073417	31.7166	0.527737	0.447855	1.17837	0.238651	0.609032	OR1F1
885	ENSG00000073464	9.94403	-0.0259233	0.868248	-0.029857	0.976181	0.994476	CHRNG
886	ENSG00000073536	12.6518	0.259471	0.703289	0.36894	0.712173	0.925517	GPR89B
887	ENSG00000073578	28.2396	0.666274	0.474311	1.40472	0.160105	0.506191	RPS18
888	ENSG00000073584	11.6696	-0.784297	0.752084	-1.04283	0.297027	0.669913	SFRP4
889	ENSG00000073605	2.95243	-0.105596	1.43147	-0.0737677	0.941195	NA	SHFL
890	ENSG00000073614	94.542	-0.341236	0.263307	-1.29596	0.194988	0.556234	PTH1R
891	ENSG00000073711	23.4699	0.313534	0.525495	0.596645	0.550745	0.850559	PLP2
892	ENSG00000073712	337.853	0.129185	0.153635	0.840853	0.400431	0.758562	DCTN6
893	ENSG00000073792	271.311	0.223952	0.165844	1.35038	0.176896	0.530105	BTN2A2
894	ENSG00000073803	45.7168	-0.0715487	0.375265	-0.190662	0.84879	0.962805	IER3
895	ENSG00000073849	4.28818	-1.01298	1.21416	-0.834304	0.40411	NA	SAG
896	ENSG00000073910	5.53007	-0.936817	1.0591	-0.884541	0.376404	NA	CEP170
897	ENSG00000073921	245.667	0.778208	0.170924	4.55295	5.28999e-06	0.000155999	CXCR4
898	ENSG00000073969	38.083	0.100146	0.409237	0.244714	0.806678	0.95302	NEU1
899	ENSG00000074047	53.0274	-0.786272	0.358707	-2.19196	0.0283821	0.172321	GCGR
900	ENSG00000074054	37.7514	-0.12866	0.406876	-0.316214	0.75184	0.937294	EXOSC7
901	ENSG00000074071	60.8792	0.375266	0.326961	1.14774	0.251076	0.62199	FKBPL
902	ENSG00000074181	72.4185	-0.263371	0.297276	-0.885948	0.375645	0.738358	NDUFB3
903	ENSG00000074201	109.455	-0.135121	0.243767	-0.554304	0.579371	0.866447	CLCN2
904	ENSG00000074219	8.93663	-0.762583	0.840041	-0.907793	0.363987	0.728866	YEATS4
905	ENSG00000074266	19.3946	0.21217	0.565489	0.375198	0.707513	0.923487	SUPT3H
906	ENSG00000074319	110.133	-0.133003	0.248255	-0.53575	0.592131	0.872895	TFPI
907	ENSG00000074356	48.4387	-0.281988	0.36946	-0.763242	0.445319	0.792073	HPF1
908	ENSG00000074410	3.43906	-0.509207	1.34944	-0.377346	0.705916	NA	FMNL1
909	ENSG00000074416	87.766	1.99676	0.296455	6.73545	1.63428e-11	1.18879e-09	SERPINB8P1
910	ENSG00000074582	13.4232	-0.343442	0.679376	-0.505526	0.61319	0.883825	BCL2
911	ENSG00000074590	187.863	0.407484	0.19154	2.12741	0.0333861	0.193098	SKIC3
912	ENSG00000074603	31.2389	0.401426	0.446052	0.899954	0.368145	0.731818	SLCO1C1
913	ENSG00000074621	3.24799	-2.55742	1.58338	-1.61517	0.106275	NA	VNN1
914	ENSG00000074657	38.3644	-0.35677	0.407305	-0.875928	0.381069	0.7428	SAMD9
915	ENSG00000074660	3.68789	0.45483	1.27803	0.355883	0.721928	NA	H2AC6
916	ENSG00000074695	368.094	0.573948	0.142385	4.03097	5.55472e-05	0.00125109	KRTAP5-9
917	ENSG00000074696	290.559	0.124827	0.159786	0.78121	0.434679	0.783964	MRPL2
918	ENSG00000074755	13.9476	0.766346	0.678011	1.13029	0.258356	0.632718	ITGA11
919	ENSG00000074800	891.565	1.46322	0.108868	13.4402	3.51342e-41	2.02951e-38	EIF1AX
920	ENSG00000074842	326.368	0.821901	0.153437	5.35659	8.48078e-08	3.55903e-06	PIP4P2
921	ENSG00000074855	4.9262	0.457996	1.11216	0.411808	0.68048	NA	PLXDC1
922	ENSG00000074935	18.1839	-0.710905	0.600499	-1.18386	0.23647	0.606459	STRN3
923	ENSG00000074964	5.2616	0.253742	1.11005	0.228586	0.819191	NA	EPDR1
924	ENSG00000075043	8.22684	-1.28636	0.950822	-1.3529	0.176089	0.529939	ITGB6
925	ENSG00000075089	19.3893	0.661284	0.577821	1.14444	0.252439	0.624073	WFDC1
926	ENSG00000075131	11.3428	1.44451	0.807221	1.78948	0.0735369	0.324846	TAS2R5
927	ENSG00000075142	138.311	0.380603	0.222757	1.7086	0.0875245	0.359169	SLC6A11
928	ENSG00000075151	152.047	0.135008	0.209787	0.64355	0.519867	0.833384	ULK1
929	ENSG00000075188	17.969	0.558978	0.607736	0.919771	0.357692	0.721853	ELSPBP1
930	ENSG00000075213	99.7367	-0.200214	0.255686	-0.783045	0.433601	0.782991	TRIM10
931	ENSG00000075218	9.36025	2.32906	0.925517	2.5165	0.0118528	0.0924023	NDUFA13
932	ENSG00000075223	156.379	-0.776321	0.210665	-3.68511	0.000228608	0.0041496	HNRNPR
933	ENSG00000075234	29.3911	0.36688	0.464638	0.789603	0.429759	0.77977	DHX29
934	ENSG00000075239	93.0741	0.0769877	0.277761	0.277172	0.781648	0.945578	ACAT1
935	ENSG00000075240	16.0241	-1.05225	0.632374	-1.66397	0.0961187	0.376951	RASA3
936	ENSG00000075275	4.12944	0.762201	1.22539	0.622009	0.533936	NA	NRXN3
937	ENSG00000075292	78.9905	-0.155846	0.304116	-0.512455	0.608333	0.881486	SH3YL1
938	ENSG00000075303	9.07556	0.922238	0.839323	1.09879	0.271861	0.647359	SLC35E3
939	ENSG00000075336	27.5096	0.609114	0.480356	1.26805	0.204781	0.568974	TRBV2
940	ENSG00000075391	27.0065	-0.249339	0.492561	-0.50621	0.612709	0.883395	LARGE1
941	ENSG00000075399	12.9095	0.0899898	0.693371	0.129786	0.896736	0.974864	ITGBL1
942	ENSG00000075407	39.006	-0.000267823	0.419957	-0.000637738	0.999491	0.999887	UBA1
943	ENSG00000075413	79.7885	0.00317524	0.301397	0.0105351	0.991594	0.996873	LMAN1
944	ENSG00000075415	822.088	-0.263467	0.10592	-2.48741	0.0128679	0.0981836	PBX2
945	ENSG00000075420	253.486	0.160188	0.168359	0.951465	0.341369	0.708804	LY6G6F-LY6G6D
946	ENSG00000075426	106.848	0.471359	0.248288	1.89844	0.0576384	0.276816	FKBP3
947	ENSG00000075539	26.6876	0.0869685	0.47995	0.181203	0.856208	0.964192	ZNF311
948	ENSG00000075568	52.1552	-0.132453	0.352575	-0.375673	0.70716	0.923398	ABRAXAS2
949	ENSG00000075618	628.234	0.298028	0.119861	2.48645	0.0129025	0.0982953	SCG5
950	ENSG00000075624	3533.75	0.509369	0.0764218	6.66524	2.64241e-11	1.81458e-09	ACTB
951	ENSG00000075651	14.876	0.153636	0.644994	0.238197	0.811728	0.954022	SERPINF1
952	ENSG00000075711	69.0527	0.753198	0.310935	2.42237	0.0154199	0.111177	DEFA3
953	ENSG00000075785	160.535	0.697939	0.209387	3.33325	0.000858369	0.0125062	WNT9B
954	ENSG00000075856	40.8695	-0.283256	0.406848	-0.69622	0.486291	0.814912	MED20
955	ENSG00000075914	47.3246	-0.312534	0.36463	-0.857126	0.391375	0.752058	MRPL3
956	ENSG00000075945	51.9824	-0.0397091	0.355854	-0.111588	0.91115	0.979581	HHLA2
957	ENSG00000076003	56.2191	1.33437	0.349832	3.81432	0.000136558	0.002682	LSP1
958	ENSG00000076043	255.79	0.101124	0.168272	0.600953	0.547871	0.848687	PHLDA3
959	ENSG00000076053	50.9565	-0.284642	0.355309	-0.801112	0.423067	0.774057	AP5Z1
960	ENSG00000076067	37.1186	0.0280864	0.409718	0.0685506	0.945347	0.986642	PTPN2
961	ENSG00000076108	24.3515	0.37638	0.50522	0.744983	0.456282	0.798839	RNPS1
962	ENSG00000076201	32.5911	0.152282	0.478525	0.318232	0.750309	0.936575	WBP1
963	ENSG00000076242	23.2954	0.118063	0.526345	0.224308	0.822518	0.95721	MAK
964	ENSG00000076248	18.061	0.304656	0.589515	0.516791	0.605302	0.879804	TNFRSF1B
965	ENSG00000076321	55.5007	-0.168017	0.348366	-0.482299	0.629594	0.888945	OR2W1
966	ENSG00000076351	6.44209	-0.123766	0.966307	-0.128081	0.898085	NA	LRSAM1
967	ENSG00000076356	15.3432	-1.60142	0.676638	-2.36673	0.0179459	0.123323	PFKFB2
968	ENSG00000076382	4.93531	1.05797	1.17823	0.897929	0.369224	NA	TRIM22
969	ENSG00000076513	32.277	1.24943	0.457663	2.73002	0.00633304	0.0592854	ACTRT3
970	ENSG00000076554	3.67708	0.44948	1.31269	0.342411	0.732042	NA	PPP1R11
971	ENSG00000076604	3.98169	-0.483573	1.22947	-0.393319	0.694084	NA	RAB9A
972	ENSG00000076641	21.1213	1.03702	0.5584	1.85712	0.0632936	0.29457	FBXW7
973	ENSG00000076650	18.3129	-0.064009	0.617041	-0.103735	0.917379	0.981056	EGLN1
974	ENSG00000076706	28.8956	0.0494223	0.461902	0.106997	0.914791	0.980457	LRP1
975	ENSG00000076716	149.5	-1.50784	0.222623	-6.77307	1.26081e-11	9.30916e-10	FAP
976	ENSG00000076770	57.0486	-1.59718	0.370448	-4.31148	1.62165e-05	0.000417969	ECHDC2
977	ENSG00000076928	12.3724	0.808622	0.755566	1.07022	0.28452	0.658959	HDAC3
978	ENSG00000076984	41.4949	-0.0505978	0.391538	-0.129228	0.897177	0.97502	PPARA
979	ENSG00000077044	22.8031	0.350275	0.522599	0.670255	0.502696	0.823431	F8A1
980	ENSG00000077063	5.14078	-3.30463	1.41594	-2.33389	0.0196017	NA	OR4A19P
981	ENSG00000077092	72.7278	-2.5009	0.341716	-7.31866	2.50466e-13	2.50977e-11	PTGER1
982	ENSG00000077097	142.83	-0.320754	0.218057	-1.47097	0.1413	0.475629	TRGV5P
983	ENSG00000077147	186.63	0.161653	0.193096	0.837161	0.402502	0.759848	TMEM184C
984	ENSG00000077150	14.3117	1.42785	0.685505	2.08292	0.0372582	0.209245	MYOG
985	ENSG00000077152	22.8786	1.30113	0.567266	2.29369	0.0218081	0.142771	TRBV3-1
986	ENSG00000077157	38.6953	-2.15354	0.466299	-4.61836	3.86784e-06	0.000120177	MSI1
987	ENSG00000077232	135.797	0.350296	0.221388	1.58227	0.113587	0.415894	TRPV2
988	ENSG00000077235	59.1631	-0.115493	0.333673	-0.346128	0.729247	0.929785	GRIN2D
989	ENSG00000077238	15.0762	0.68468	0.670797	1.0207	0.307398	0.679783	IFNA4
990	ENSG00000077254	41.9763	-0.894981	0.391654	-2.28513	0.0223051	0.145608	RNF24
991	ENSG00000077264	7.866	0.0612444	0.881124	0.0695072	0.944586	0.986581	NPR1
992	ENSG00000077274	64.4228	-2.37621	0.360933	-6.58352	4.59445e-11	3.04848e-09	CALM1P1
993	ENSG00000077279	17.722	-2.25295	0.660276	-3.41212	0.000644587	0.00989038	DGKA
994	ENSG00000077312	74.6067	0.0865024	0.294094	0.294132	0.768657	0.941426	SGTA
995	ENSG00000077348	7.02251	1.79245	1.02448	1.74963	0.0801829	0.341455	ZNF839
996	ENSG00000077380	175.127	-0.0652075	0.199534	-0.326798	0.74382	0.933115	COCH
997	ENSG00000077458	15.5913	0.627785	0.644591	0.973928	0.330093	0.699601	TMEM42
998	ENSG00000077463	19.3373	0.305331	0.577654	0.52857	0.597104	0.874767	ABHD17B
999	ENSG00000077514	23.5457	0.303135	0.516795	0.586567	0.557495	0.854044	OLFM1
1000	ENSG00000077522	9.34045	-2.21852	0.908381	-2.44228	0.0145946	0.107115	ACTN2
1001	ENSG00000077549	445.301	0.43915	0.134271	3.27063	0.00107307	0.0149468	CALU
1002	ENSG00000077585	15.698	0.00327057	0.644431	0.00507512	0.995951	0.998673	TCF12
1003	ENSG00000077616	5.98597	-1.69731	1.10474	-1.53639	0.124442	NA	ZNF536
1004	ENSG00000077684	39.8511	0.924003	0.404153	2.28627	0.0222386	0.145298	BHLHE41
1005	ENSG00000077713	23.4684	1.00588	0.526758	1.90957	0.0561881	0.272478	PARP15
1006	ENSG00000077721	104.714	0.194039	0.252848	0.767416	0.442834	0.789943	TLE2
1007	ENSG00000077782	246.073	0.00382169	0.17207	0.0222101	0.98228	0.995777	FCAR
1008	ENSG00000077942	86.9898	-0.19789	0.270814	-0.730722	0.464949	0.805962	EVI2B
1009	ENSG00000077943	236.612	-2.36767	0.191784	-12.3455	5.1496e-35	2.29859e-32	AKAP17A
1010	ENSG00000078018	16.0874	0.442642	0.632194	0.700168	0.483822	0.814527	LIPC
1011	ENSG00000078043	29.9036	-0.139017	0.466615	-0.297926	0.765759	0.941338	TNFRSF6B
1012	ENSG00000078053	2.62454	-3.32053	1.98332	-1.67422	0.0940869	NA	AMPH
1013	ENSG00000078061	26.8895	0.113788	0.478445	0.237828	0.812014	0.954022	FASLG
1014	ENSG00000078070	15.8872	-0.0405417	0.620832	-0.0653022	0.947933	0.986823	MCTP2
1015	ENSG00000078098	21.1052	-0.772667	0.557506	-1.38594	0.165767	0.514405	EVI2A
1016	ENSG00000078124	29.2233	0.527019	0.481136	1.09536	0.273357	0.648522	TRMT10C
1017	ENSG00000078140	149.88	0.408677	0.213305	1.91593	0.0553744	0.270267	GZMM
1018	ENSG00000078142	38.9321	0.0357324	0.403503	0.0885554	0.929435	0.98246	PCYT1A
1019	ENSG00000078177	81.9641	-0.559612	0.284945	-1.96393	0.0495385	0.250886	RPRD1A
1020	ENSG00000078237	7.69849	0.143468	0.891114	0.160999	0.872094	0.967945	LANCL2
1021	ENSG00000078246	41.3964	-0.06905	0.402383	-0.171603	0.86375	0.96539	THRA
1022	ENSG00000078269	51.2442	1.04845	0.363038	2.888	0.00387701	0.040719	PDE8B
1023	ENSG00000078304	129.43	-0.0194843	0.227166	-0.0857712	0.931648	0.982674	PLSCR1
1024	ENSG00000078369	336.771	0.432606	0.147741	2.92814	0.00341001	0.0369468	B4GALT1
1025	ENSG00000078399	27.239	-1.25687	0.498965	-2.51896	0.0117703	0.0922683	HLA-E
1026	ENSG00000078401	14.3782	0.542553	0.682174	0.79533	0.426422	0.777239	TSC22D3
1027	ENSG00000078403	33.7663	-0.412988	0.434317	-0.950892	0.341659	0.708804	MKRN7P
1028	ENSG00000078487	2.73439	-0.398703	1.5035	-0.265182	0.790869	NA	TOMM7
1029	ENSG00000078596	5.34994	-1.15245	1.11666	-1.03205	0.30205	NA	LRRFIP1
1030	ENSG00000078618	79.7746	0.448005	0.286279	1.56492	0.117601	0.425365	NEK3
1031	ENSG00000078668	90.3207	0.111661	0.266198	0.419465	0.674876	0.906852	TPI1
1032	ENSG00000078674	126.404	-0.194563	0.238585	-0.815486	0.414794	0.767904	GPR143
1033	ENSG00000078687	88.3844	-0.62387	0.27973	-2.23026	0.0257301	0.161968	CPA6
1034	ENSG00000078699	20.9143	-0.402268	0.541963	-0.742242	0.457941	0.800317	PROM1
1035	ENSG00000078725	3.00827	-3.55849	1.92625	-1.84737	0.0646941	NA	CYP21A2
1036	ENSG00000078747	27.1166	0.0851505	0.481085	0.176997	0.859511	0.96489	EGFL8
1037	ENSG00000078804	19.8168	-0.690056	0.568722	-1.21334	0.224998	0.593947	ATP8B2
1038	ENSG00000078808	149.142	0.187551	0.212164	0.883988	0.376703	0.738958	PADI1
1039	ENSG00000078902	58.0201	0.344771	0.329761	1.04552	0.295783	0.668952	REV1
1040	ENSG00000078967	20.9016	0.316813	0.549035	0.577036	0.563915	0.856592	HSD17B12
1041	ENSG00000079102	228.101	-1.39144	0.187616	-7.41642	1.2033e-13	1.25707e-11	CARS1
1042	ENSG00000079134	8.39241	0.0341884	0.893047	0.0382829	0.969462	0.992785	RAB11FIP3
1043	ENSG00000079150	72.6677	-1.04477	0.303478	-3.44264	0.000576075	0.0089228	NAGPA
1044	ENSG00000079156	11.7306	1.14534	0.747865	1.53147	0.125652	0.443213	SMDT1
1045	ENSG00000079246	271.551	0.274148	0.163664	1.67506	0.0939222	0.373641	LOC124909306
1046	ENSG00000079257	28.7823	-0.662952	0.467291	-1.41871	0.155983	0.499767	TXLNG
1047	ENSG00000079277	12.1432	-0.652109	0.722313	-0.902806	0.366629	0.731201	FZD8
1048	ENSG00000079308	38.6094	0.521281	0.408788	1.27519	0.202243	0.566285	TRGJ1
1049	ENSG00000079313	6.00935	1.56914	1.09806	1.429	0.153003	NA	LTB4R2
1050	ENSG00000079332	266.746	0.176072	0.172169	1.02267	0.306463	0.678798	FAM222B
1051	ENSG00000079335	4.20872	-0.598188	2.04478	-0.292543	0.769871	NA	ACOX3
1052	ENSG00000079387	31.1018	0.108146	0.452069	0.239224	0.810932	0.954022	TRAV4
1053	ENSG00000079432	47.3241	-0.225505	0.370161	-0.609209	0.542386	0.846491	PHLDA1
1054	ENSG00000079459	224.86	-0.78098	0.179669	-4.34677	1.38155e-05	0.000367562	FANCE
1055	ENSG00000079462	59.6425	-0.647323	0.330568	-1.95822	0.0502046	0.253345	NPAT
1056	ENSG00000079482	4.74777	-0.272705	1.19943	-0.227362	0.820142	NA	NID1
1057	ENSG00000079616	12.5596	1.32387	0.73436	1.80276	0.0714263	0.318242	KIR2DS4
1058	ENSG00000079691	8.53293	1.00251	0.863731	1.16068	0.245772	0.616055	CRYBG2
1059	ENSG00000079739	77.6881	-0.529281	0.297068	-1.78168	0.0748009	0.328508	PAX5
1060	ENSG00000079785	215.024	0.211025	0.179074	1.17842	0.238629	0.609032	DAXX
1061	ENSG00000079805	39.2597	0.390323	0.401509	0.972141	0.330981	0.699731	DHCR7
1062	ENSG00000079819	126.346	-0.82587	0.235374	-3.50875	0.000450217	0.00728357	EIF4EBP2
1063	ENSG00000079931	25.9213	-0.251719	0.494483	-0.509055	0.610713	0.882452	ZIM2
1064	ENSG00000079950	62.433	-0.348763	0.326852	-1.06704	0.285956	0.659922	AIMP2
1065	ENSG00000079974	10.1029	0.0926433	0.776739	0.119272	0.90506	0.978066	PNPLA6
1066	ENSG00000079999	69.2986	0.0977642	0.303775	0.321831	0.747581	0.93519	BCAR1
1067	ENSG00000080189	24.5698	-0.0975217	0.503645	-0.193632	0.846464	0.962356	UBE2T
1068	ENSG00000080200	9.91	-0.553613	0.792237	-0.698797	0.484679	0.814686	FSD2
1069	ENSG00000080298	15.6745	-1.52704	0.663735	-2.30068	0.0214097	0.140443	PEX19
1070	ENSG00000080345	137.855	0.228951	0.228008	1.00414	0.315313	0.68671	ALKBH4
1071	ENSG00000080371	60.8984	0.627103	0.329094	1.90555	0.0567091	0.274192	AKAP11
1072	ENSG00000080493	3.23541	-1.27755	1.40642	-0.908372	0.363682	NA	TAGLN2
1073	ENSG00000080503	50.4551	-0.476303	0.359956	-1.32323	0.18576	0.54197	SEMG1
1074	ENSG00000080546	16.3015	-0.199372	0.629221	-0.316856	0.751353	0.937044	OR4E2
1075	ENSG00000080561	18.9587	-0.283164	0.573328	-0.493894	0.621381	0.886032	NEK6
1076	ENSG00000080573	56.6101	3.23628	0.430696	7.51408	5.73132e-14	6.11756e-12	IGKV1-27
1077	ENSG00000080608	79.0224	0.579448	0.288496	2.00851	0.0445887	0.235156	VGLL4
1078	ENSG00000080802	35.0351	-0.191129	0.42113	-0.453849	0.649938	0.897886	NDUFA10
1079	ENSG00000080815	50.4897	0.121245	0.360705	0.336133	0.73677	0.931066	PPP2R5A
1080	ENSG00000080819	12.7182	0.333282	0.699845	0.476223	0.633915	0.8924	COX6B1
1081	ENSG00000080822	79.6247	0.414648	0.283579	1.4622	0.143687	0.479934	IPO9
1082	ENSG00000080823	3.99068	-0.850367	1.24978	-0.680416	0.496241	NA	PSMD5
1083	ENSG00000080824	1281.01	0.971355	0.0956204	10.1584	3.03894e-24	7.10534e-22	HOXC6
1084	ENSG00000080839	8.6788	0.89359	0.898848	0.99415	0.32015	0.691815	PTMA
1085	ENSG00000080845	120.125	-0.0630603	0.235789	-0.267443	0.789128	0.948499	RAPGEF4
1086	ENSG00000080986	6.65666	0.855303	0.98512	0.868222	0.385273	0.746228	YAF2
1087	ENSG00000081014	11.2222	0.92169	0.750507	1.22809	0.219414	0.587733	TAB2
1088	ENSG00000081019	40.2606	-0.0969125	0.395776	-0.244867	0.806559	0.95302	PPIL1
1089	ENSG00000081026	16.5251	-0.15697	0.61449	-0.255448	0.798377	0.951539	C6orf136
1090	ENSG00000081041	3.54184	5.21679	1.87261	2.78584	0.00533898	NA	MCHR1
1091	ENSG00000081059	2.52346	-2.10495	1.73861	-1.21071	0.226008	NA	SSX1
1092	ENSG00000081087	22.6121	1.08795	0.541887	2.0077	0.0446747	0.235357	TRDV2
1093	ENSG00000081154	159.849	-0.0638853	0.205612	-0.310709	0.756022	0.938531	ACSS2
1094	ENSG00000081177	20.7902	-0.384153	0.555325	-0.691762	0.489087	0.815145	TRPM7
1095	ENSG00000081181	4.84151	1.84394	1.25848	1.46522	0.142861	NA	ABCC6
1096	ENSG00000081189	22.1995	-0.615817	0.528452	-1.16532	0.243889	0.613495	LTB
1097	ENSG00000081307	42.7998	0.568571	0.386548	1.47089	0.14132	0.475629	LILRP2
1098	ENSG00000081320	35.9183	0.130006	0.423541	0.306951	0.75888	0.938577	BTRC
1099	ENSG00000081377	29.348	0.0938073	0.459758	0.204036	0.838325	0.960318	ACOX2
1100	ENSG00000081386	11.2945	-0.849923	0.743308	-1.14343	0.252859	0.624078	WDR5
1101	ENSG00000081665	6.04203	-0.621725	1.01337	-0.613524	0.53953	NA	GOLGA7B
1102	ENSG00000081692	12.6011	-0.177813	0.697059	-0.25509	0.798654	0.951539	MRPL17
1103	ENSG00000081721	44.0275	-0.0920526	0.376517	-0.244485	0.806855	0.95302	SLC27A3
1104	ENSG00000081760	34.2745	-0.0891652	0.426446	-0.209089	0.834379	0.959775	GPSM3
1105	ENSG00000081791	22.3383	-0.888675	0.535805	-1.65858	0.0972005	0.379074	CCL4L1
1106	ENSG00000081870	59.3073	0.700497	0.339013	2.06628	0.0388016	0.214424	HAO2
1107	ENSG00000081913	9.1388	-1.14043	0.84267	-1.35335	0.175944	0.529939	FAN1
1108	ENSG00000081923	16.3303	1.82845	0.680099	2.68851	0.00717714	0.0651382	PAFAH1B3
1109	ENSG00000081985	6.24538	0.363957	1.09119	0.333541	0.738726	NA	IFNWP19
1110	ENSG00000082014	3.77264	-1.13521	1.3156	-0.862887	0.3882	NA	SFRP2
1111	ENSG00000082068	30.1848	-0.163387	0.464384	-0.351837	0.724961	0.929133	EQTN
1112	ENSG00000082146	16.0927	0.182741	0.623561	0.293061	0.769476	0.941426	ADISSP
1113	ENSG00000082153	76.191	0.459096	0.29062	1.57971	0.114172	0.417449	NCR1
1114	ENSG00000082196	4.04845	-1.27863	1.28293	-0.996646	0.318936	NA	MIDEAS
1115	ENSG00000082212	34.4778	0.0841653	0.427779	0.196749	0.844024	0.961075	LTB
1116	ENSG00000082213	20.1861	-0.668168	0.572982	-1.16613	0.243564	0.613438	DUS2
1117	ENSG00000082258	37.5584	-0.52645	0.408615	-1.28838	0.197615	0.560244	CBR3
1118	ENSG00000082269	10.7899	-0.478456	0.763289	-0.626834	0.530768	0.840694	DUSP22
1119	ENSG00000082293	5.12797	-0.244648	1.13964	-0.214672	0.830023	NA	COL5A1
1120	ENSG00000082397	26.5615	-0.259631	0.481218	-0.53953	0.589521	0.871852	COG2
1121	ENSG00000082458	10.7681	-0.885741	0.777386	-1.13938	0.254543	0.626469	DEFA4
1122	ENSG00000082482	3.31834	5.12177	1.88663	2.71478	0.00663207	NA	ITGAL
1123	ENSG00000082497	90.9266	0.138962	0.26591	0.52259	0.60126	0.877863	NLRP2
1124	ENSG00000082512	17.4304	-0.956031	0.615451	-1.55338	0.120332	0.431577	TERC
1125	ENSG00000082515	59.729	0.110833	0.330625	0.335222	0.737458	0.931066	TRBJ2-5
1126	ENSG00000082516	27.1273	0.0905486	0.481231	0.188161	0.850751	0.962904	WBP2
1127	ENSG00000082641	90.461	-0.29999	0.278215	-1.07827	0.280914	0.654787	MYO7A
1128	ENSG00000082701	76.452	-0.0250783	0.293308	-0.0855014	0.931863	0.982674	GPR34
1129	ENSG00000082781	152.577	0.733841	0.213053	3.44441	0.000572317	0.00888715	IL15
1130	ENSG00000082805	64.9636	-0.379774	0.315288	-1.20453	0.228384	0.599019	MGAT4B
1131	ENSG00000082898	129.046	0.674306	0.229636	2.93642	0.00332026	0.0362277	LOC124908981
1132	ENSG00000082996	33.8832	0.146266	0.42962	0.340455	0.733514	0.930969	LILRA2
1133	ENSG00000083093	10.4003	-0.389788	0.771994	-0.504911	0.613621	0.883931	KCTD15
1134	ENSG00000083097	8.10954	-1.07082	0.889353	-1.20404	0.228572	0.599194	CA5B
1135	ENSG00000083099	49.235	-0.0551501	0.360637	-0.152924	0.878458	0.968612	TEX11
1136	ENSG00000083123	10.6112	-0.0545594	0.756863	-0.0720863	0.942533	0.985427	ADGRB1
1137	ENSG00000083168	61.6451	-0.0212602	0.320529	-0.0663283	0.947116	0.986823	ZNF85
1138	ENSG00000083223	29.9754	-0.100817	0.453838	-0.222142	0.824203	0.957895	AUNIP
1139	ENSG00000083290	21.7891	-0.561516	0.579517	-0.968938	0.332576	0.70135	GSTO1
1140	ENSG00000083312	199.287	0.0622754	0.189606	0.328446	0.742574	0.933115	KIR2DS4
1141	ENSG00000083444	96.9422	0.401615	0.273247	1.46979	0.141619	0.476267	PF4
1142	ENSG00000083457	54.7312	0.374915	0.359305	1.04344	0.296743	0.669817	IL10RB
1143	ENSG00000083520	58.9196	0.178918	0.326736	0.547591	0.583973	0.868617	BTN3A1
1144	ENSG00000083535	37.2576	-0.578229	0.41093	-1.40712	0.159391	0.504715	MPHOSPH9
1145	ENSG00000083544	26.4536	-1.06963	0.494335	-2.16377	0.0304822	0.181304	TMEM134
1146	ENSG00000083635	21.9526	-0.325851	0.536822	-0.607	0.543851	0.846776	LRIT1
1147	ENSG00000083642	105.7	-0.049861	0.250255	-0.199241	0.842075	0.960318	HRH3
1148	ENSG00000083720	27.3241	0.128572	0.489616	0.262598	0.792861	0.950132	CNOT3
1149	ENSG00000083750	12.6067	-1.21936	0.721739	-1.68948	0.0911283	0.368411	TSPAN32
1150	ENSG00000083799	24.9521	0.460755	0.540195	0.852942	0.393692	0.753431	CTNND2
1151	ENSG00000083807	2.4477	-0.0786725	1.71333	-0.045918	0.963376	NA	ENTREP3
1152	ENSG00000083812	6.01494	-0.610737	1.0236	-0.596658	0.550736	NA	RHOQ
1153	ENSG00000083817	3.51305	-0.964494	1.35407	-0.712292	0.476284	NA	TRIM68
1154	ENSG00000083828	3.97628	-0.486502	1.22968	-0.395632	0.692376	NA	RAB8B
1155	ENSG00000083844	35.1555	-0.401867	0.425719	-0.943974	0.345183	0.711707	DYRK1B
1156	ENSG00000083845	997.372	0.163046	0.0988056	1.65017	0.0989085	0.383521	RLN1
1157	ENSG00000083857	63.8494	0.176101	0.314948	0.559143	0.576064	0.863788	EWSR1
1158	ENSG00000083896	71.3028	0.285015	0.303166	0.940128	0.347152	0.71294	MIR22HG
1159	ENSG00000083937	84.6503	-0.0607214	0.280179	-0.216724	0.828424	0.958575	ORC6
1160	ENSG00000084070	27.1146	0.651837	0.483274	1.34879	0.177403	0.53085	SCAF1
1161	ENSG00000084072	31.0947	-0.472884	0.448033	-1.05547	0.291212	0.665201	RBM7
1162	ENSG00000084073	62.3821	0.696792	0.329309	2.11592	0.0343513	0.196694	PDCD6IP
1163	ENSG00000084090	80.5653	0.268928	0.284697	0.944614	0.344856	0.711707	PRR11
1164	ENSG00000084092	24.3302	-0.828271	0.511962	-1.61784	0.105698	0.398293	OR12D3
1165	ENSG00000084093	208.974	-0.399749	0.196914	-2.03007	0.0423493	0.226756	PTPRM
1166	ENSG00000084112	32.1833	1.23272	0.466265	2.64383	0.0081975	0.0716187	TRAPPC4
1167	ENSG00000084207	574.884	0.410003	0.119004	3.44529	0.000570438	0.0088775	GPS2
1168	ENSG00000084234	144.853	0.134246	0.215239	0.623705	0.532822	0.841692	APBA2
1169	ENSG00000084444	6.25472	-0.49352	1.03626	-0.476254	0.633894	NA	FAM20C
1170	ENSG00000084463	93.5112	0.0134759	0.266995	0.0504726	0.959746	0.98931	DUSP13
1171	ENSG00000084623	250.792	0.305474	0.166843	1.8309	0.067115	0.305396	SPOP
1172	ENSG00000084628	9.17107	-0.20646	0.817849	-0.252443	0.800699	0.951539	CFLAR-AS1
1173	ENSG00000084636	125.637	-0.997445	0.232271	-4.29432	1.7523e-05	0.000444639	COL4A5
1174	ENSG00000084652	74.7243	-0.104376	0.30126	-0.346466	0.728992	0.929702	PATE1
1175	ENSG00000084676	57.3918	-0.577519	0.338114	-1.70806	0.0876251	0.359431	OR1D5
1176	ENSG00000084693	12.9944	-1.40438	0.721969	-1.9452	0.0517505	0.258227	KIDINS220
1177	ENSG00000084710	11.0582	0.0775345	0.744587	0.104131	0.917066	0.981	SLC2A6
1178	ENSG00000084731	21.1991	-0.495795	0.564522	-0.878255	0.379805	0.741489	ITPK1
1179	ENSG00000084733	141.419	0.504982	0.216764	2.32963	0.0198255	0.132983	IFITM2
1180	ENSG00000084754	117.342	-0.335937	0.238677	-1.4075	0.15928	0.504715	GTF2A2
1181	ENSG00000084764	10.2435	0.86688	0.804551	1.07747	0.28127	0.654787	CORO1A
1182	ENSG00000084774	21.9199	1.02707	0.547961	1.87436	0.0608813	0.287154	CACNA1C
1183	ENSG00000085063	157.441	0.740573	0.211538	3.5009	0.000463689	0.00745241	TNFRSF8
1184	ENSG00000085117	32.5309	1.69035	0.471752	3.58313	0.000339497	0.00575796	INPP5D
1185	ENSG00000085185	25.1126	-0.601172	0.50464	-1.19129	0.233541	0.604791	TBC1D14
1186	ENSG00000085224	355.548	-0.521421	0.146099	-3.56897	0.000358389	0.00602633	ATP6V1G2
1187	ENSG00000085231	69.228	0.517304	0.304887	1.69671	0.0897516	0.364562	UBE2Q2P16
1188	ENSG00000085274	20.7195	0.0117456	0.55322	0.0212313	0.983061	0.995777	ABHD10
1189	ENSG00000085365	51.7009	0.0487106	0.355267	0.13711	0.890944	0.972659	WDR46
1190	ENSG00000085377	42.7571	-0.202463	0.40259	-0.502901	0.615034	0.884167	PMS2P3
1191	ENSG00000085382	8.97254	0.461131	0.869894	0.530101	0.596042	0.873873	MDM1
1192	ENSG00000085415	38.3802	0.727926	0.407357	1.78695	0.0739459	0.326066	SLC44A4
1193	ENSG00000085433	8.93316	-0.130391	0.82397	-0.158247	0.874262	0.968052	CDC37
1194	ENSG00000085449	48.4886	-0.341114	0.394987	-0.863609	0.387803	0.747957	SDR39U1
1195	ENSG00000085491	96.4116	0.542466	0.264103	2.054	0.0399758	0.218593	IGLV10-54
1196	ENSG00000085511	24.3569	0.200551	0.5033	0.398472	0.690282	0.914358	LTC4S
1197	ENSG00000085644	11.251	0.653301	0.749378	0.871792	0.383322	0.744948	VCP
1198	ENSG00000085662	215.753	1.43281	0.187366	7.64714	2.05491e-14	2.26733e-12	AKR1B1
1199	ENSG00000085719	81.7016	0.0275189	0.281604	0.097722	0.922153	0.981263	CHRD
1200	ENSG00000085721	27.0895	0.244981	0.477044	0.51354	0.607574	0.881035	STYXL1
1201	ENSG00000085733	291.7	0.279063	0.159988	1.74427	0.0811117	0.343771	MEGF9
1202	ENSG00000085760	47.6701	0.713951	0.366623	1.94737	0.0514905	0.257321	MICB
1203	ENSG00000085788	27.2504	-0.111854	0.503373	-0.222208	0.824152	0.957895	RAB18
1204	ENSG00000085832	41.6768	-0.495301	0.397736	-1.2453	0.213021	0.580251	MARK2
1205	ENSG00000085840	4.3332	2.83936	1.4763	1.9233	0.054443	NA	NME1
1206	ENSG00000085871	10.1249	-0.744042	0.85805	-0.867132	0.38587	0.74677	SMAD4
1207	ENSG00000085872	11.4798	0.330569	0.757782	0.436232	0.662668	0.903131	SLC17A2
1208	ENSG00000085978	10.3987	0.691889	0.808427	0.855847	0.392083	0.752695	EXOC6
1209	ENSG00000085982	44.3935	-0.716164	0.383035	-1.86971	0.061524	0.289213	WBP1L
1210	ENSG00000085998	28.4632	0.25001	0.487179	0.513178	0.607827	0.881235	IFT57
1211	ENSG00000086015	25.5737	0.374674	0.499132	0.750652	0.452862	0.796973	RRAS2
1212	ENSG00000086061	301.047	0.623318	0.155598	4.00594	6.17716e-05	0.00136314	TLX1
1213	ENSG00000086062	133.049	0.346201	0.232663	1.48799	0.136752	0.466936	GALT
1214	ENSG00000086065	100.146	-0.0967674	0.2567	-0.376967	0.706198	0.922887	THAP4
1215	ENSG00000086102	36.6608	-0.127159	0.413017	-0.307877	0.758176	0.938577	NAP1L1
1216	ENSG00000086200	15.759	0.0646004	0.627846	0.102892	0.918049	0.98109	SLC39A2
1217	ENSG00000086232	88.7996	0.0106903	0.267907	0.0399031	0.96817	0.992632	TIMM13
1218	ENSG00000086289	5.26143	-1.44112	1.12281	-1.2835	0.199319	NA	TRAPPC2L
1219	ENSG00000086300	10.8996	-0.383117	0.749541	-0.511136	0.609256	0.881782	TRAJ47
1220	ENSG00000086475	72.5102	-0.269717	0.303573	-0.888477	0.374284	0.737288	PTP4A3
1221	ENSG00000086504	51.2374	0.182392	0.349851	0.521343	0.602128	0.878536	PAK4
1222	ENSG00000086544	7.82991	0.24872	0.885997	0.280723	0.778923	0.944337	COLGALT1
1223	ENSG00000086589	65.5705	0.0541286	0.313273	0.172784	0.862821	0.965342	TMEM33
1224	ENSG00000086598	488.599	0.345097	0.127848	2.69926	0.00694933	0.063778	KLF1
1225	ENSG00000086619	12.3795	-0.129913	0.711706	-0.182538	0.855161	0.964192	VAC14
1226	ENSG00000086666	61.8021	0.168492	0.32617	0.516577	0.605452	0.879804	PCYOX1
1227	ENSG00000086712	29.2376	-0.223709	0.492827	-0.45393	0.649879	0.897886	ADI1
1228	ENSG00000086758	50.0943	-0.100252	0.368299	-0.272203	0.785466	0.946812	CTIF
1229	ENSG00000086827	14.8397	0.511164	0.67201	0.76065	0.446866	0.793244	CDC123
1230	ENSG00000086848	13.3905	-0.654065	0.68483	-0.955077	0.339539	0.707763	PHF23
1231	ENSG00000086991	4.8649	1.09041	1.15169	0.946788	0.343747	NA	IGKV1-37
1232	ENSG00000087008	12.7941	0.658055	0.704137	0.934556	0.350017	0.715367	IFRD2
1233	ENSG00000087053	63.938	0.519224	0.332641	1.56092	0.118543	0.427282	NCOA1
1234	ENSG00000087074	75.6307	0.614477	0.298119	2.06118	0.0392856	0.216247	DNAJC13
1235	ENSG00000087077	123.633	0.523323	0.242309	2.15973	0.0307935	0.182494	TFAP2A
1236	ENSG00000087086	3557.52	0.819029	0.0789908	10.3687	3.44351e-25	8.67059e-23	FOXO3B
1237	ENSG00000087087	62.3857	0.404848	0.31893	1.26939	0.204301	0.568602	TRIM17
1238	ENSG00000087088	90.0867	0.109411	0.270073	0.405115	0.685393	0.912077	B2M
1239	ENSG00000087095	18.1456	-0.721658	0.596768	-1.20928	0.226556	0.595943	NIN
1240	ENSG00000087111	37.9891	-0.0499577	0.422609	-0.118213	0.905899	0.978099	KBTBD6
1241	ENSG00000087116	57.7248	-0.326442	0.330297	-0.988328	0.322992	0.693892	STK17A
1242	ENSG00000087152	14.1982	-0.380266	0.656978	-0.57881	0.562717	0.856216	PECR
1243	ENSG00000087157	18.3891	-0.0539069	0.579374	-0.0930433	0.925869	0.981263	CRLF1
1244	ENSG00000087191	112.626	0.584982	0.242025	2.41703	0.0156477	0.112161	PRKACG
1245	ENSG00000087206	18.4447	-0.00181031	0.582503	-0.00310781	0.99752	0.998843	GP6
1246	ENSG00000087245	339.738	-0.368934	0.148959	-2.47675	0.0132586	0.0999227	MARK1
1247	ENSG00000087253	20.0762	0.115615	0.556115	0.207899	0.835308	0.960105	GPR85
1248	ENSG00000087258	13.6916	-0.815607	0.683712	-1.19291	0.232905	0.603781	GFRA2
1249	ENSG00000087263	56.4122	0.408064	0.343407	1.18828	0.234722	0.6054	ESRP1
1250	ENSG00000087266	27.5456	-0.204057	0.472346	-0.432007	0.665736	0.903326	S100A11
1251	ENSG00000087269	18.5872	0.989616	0.601091	1.64637	0.0996884	0.385168	H2BC9
1252	ENSG00000087274	164.785	-0.331642	0.202631	-1.63668	0.101698	0.388436	ADD1
1253	ENSG00000087299	5.69951	-0.014811	1.05765	-0.0140037	0.988827	NA	OR4K5
1254	ENSG00000087301	11.415	-0.746134	0.751611	-0.992714	0.320849	0.692183	PNO1
1255	ENSG00000087302	266.8	-0.114793	0.165576	-0.693293	0.488126	0.815042	JPT1
1256	ENSG00000087338	27.2321	-0.0294453	0.501671	-0.0586944	0.953196	0.988736	LSM2
1257	ENSG00000087365	236.676	0.137976	0.176152	0.783277	0.433464	0.782991	CNPY3
1258	ENSG00000087448	44.0059	0.476772	0.378451	1.2598	0.207742	0.573276	NDUFA4L2
1259	ENSG00000087460	3060.06	0.00177339	0.077657	0.0228363	0.981781	0.995777	GGCX
1260	ENSG00000087470	85.3551	0.0811919	0.274325	0.29597	0.767253	0.941426	MAML1
1261	ENSG00000087502	53.7788	0.0372511	0.34198	0.108928	0.91326	0.980281	IL22
1262	ENSG00000087510	2.64964	2.04075	1.65747	1.23124	0.218233	NA	TAF1
1263	ENSG00000087586	6.46007	2.3896	1.14411	2.08862	0.0367423	NA	SMN1
1264	ENSG00000087842	38.0883	0.305582	0.411659	0.742319	0.457894	0.800317	SERF1A
1265	ENSG00000087884	10.3335	-0.517735	0.789356	-0.655896	0.511891	0.8295	TRDD2
1266	ENSG00000087903	5.91033	-0.124634	1.03766	-0.120111	0.904395	NA	PWP2
1267	ENSG00000087995	38.6887	-0.596884	0.403403	-1.47962	0.138974	0.47092	LEMD1-AS1
1268	ENSG00000088035	3.9349	0.968614	1.34492	0.720202	0.471401	NA	TRAJ13
1269	ENSG00000088038	5.49758	-0.927674	1.06183	-0.873654	0.382306	NA	NDUFA5
1270	ENSG00000088179	11.7847	-0.686201	0.734135	-0.934706	0.34994	0.715367	PRNP
1271	ENSG00000088205	118.906	0.656196	0.237707	2.76052	0.00577095	0.0551808	EIF4EBP3
1272	ENSG00000088247	253.145	-0.0305467	0.168596	-0.181183	0.856224	0.964192	FZD9
1273	ENSG00000088256	77.175	0.516678	0.297841	1.73474	0.0827864	0.346827	GDNF
1274	ENSG00000088280	30.7128	-1.27387	0.478248	-2.66362	0.00773058	0.068763	C9orf40
1275	ENSG00000088298	14.3583	0.339152	0.678071	0.500172	0.616954	0.884676	ATAD3A
1276	ENSG00000088325	29.1695	1.33598	0.487815	2.73871	0.00616811	0.0579626	ZNF277
1277	ENSG00000088356	26.5811	-0.633125	0.491152	-1.28906	0.197377	0.560244	NAA50
1278	ENSG00000088367	41.4987	0.219564	0.397577	0.552254	0.580775	0.867012	EIF4EBP1
1279	ENSG00000088387	4.62888	-2.4497	1.3468	-1.8189	0.068926	NA	KDM4B
1280	ENSG00000088448	55.4189	0.342195	0.344712	0.992698	0.320857	0.692183	ZCWPW1
1281	ENSG00000088451	22.2247	0.256303	0.527296	0.48607	0.626917	0.887851	SNX13
1282	ENSG00000088543	8.21398	-0.395921	0.872512	-0.453771	0.649994	0.897886	TRHDE
1283	ENSG00000088682	7.43719	0.634054	0.938584	0.675543	0.499331	0.821104	ASH1L
1284	ENSG00000088727	4.19802	0.375434	1.20409	0.311801	0.755192	NA	VAT1L
1285	ENSG00000088756	98.4071	-1.08722	0.263277	-4.12957	3.63436e-05	0.000845721	GNPTAB
1286	ENSG00000088808	3.98886	-1.25093	1.26811	-0.986455	0.32391	NA	SMG1
1287	ENSG00000088812	24.5645	0.0698701	0.504424	0.138515	0.889834	0.971824	USP5
1288	ENSG00000088826	18.9875	0.433973	0.575509	0.754069	0.450808	0.795746	RTCB
1289	ENSG00000088832	300.618	0.709916	0.157768	4.49975	6.80331e-06	0.000193648	FCGR3A
1290	ENSG00000088833	110.417	0.0974787	0.24813	0.392853	0.694428	0.916155	TNFRSF19
1291	ENSG00000088854	16.2475	0.0617182	0.62542	0.0986829	0.92139	0.981263	DDAH2
1292	ENSG00000088876	11.3882	-0.0178754	0.809988	-0.0220687	0.982393	0.995777	ZNF574
1293	ENSG00000088881	9.12247	-1.71305	0.866357	-1.9773	0.0480072	0.246435	C5orf15
1294	ENSG00000088882	20.2456	-0.89133	0.568383	-1.56819	0.116838	0.424001	DDX27
1295	ENSG00000088888	78.3177	-0.0925372	0.288041	-0.321263	0.748011	0.935371	JPH1
1296	ENSG00000088899	7.36292	-0.878242	0.960883	-0.913995	0.36072	0.725428	FXR2
1297	ENSG00000088930	203.924	0.0415153	0.188733	0.219968	0.825896	0.958478	TENT4A
1298	ENSG00000088970	11.6638	-0.427428	0.724562	-0.589913	0.555249	0.853294	AGPAT5
1299	ENSG00000088986	787.596	0.225321	0.106222	2.12122	0.0339033	0.194696	OR1P1
1300	ENSG00000089006	70.4759	0.0282876	0.306628	0.0922538	0.926496	0.981265	OR12D1
1301	ENSG00000089009	771.691	-0.186337	0.108499	-1.7174	0.085906	0.356051	RCVRN
1302	ENSG00000089022	33.9697	0.374698	0.437997	0.855482	0.392284	0.752695	H4C15
1303	ENSG00000089048	99.461	0.308415	0.259294	1.18944	0.234267	0.6054	RPL26L1
1304	ENSG00000089050	14.6937	0.278037	0.661077	0.420582	0.67406	0.906534	PPIH
1305	ENSG00000089053	78.97	0.332344	0.289545	1.14781	0.251046	0.62199	GLRX2
1306	ENSG00000089057	12.5759	-0.0597902	0.698607	-0.0855848	0.931796	0.982674	GARRE1
1307	ENSG00000089060	10.2851	-0.491075	0.775946	-0.632872	0.526817	0.838331	OR6J1
1308	ENSG00000089063	158.069	-0.193469	0.20588	-0.939716	0.347363	0.71294	TRBV7-7
1309	ENSG00000089091	3.50223	-0.972238	1.32874	-0.731699	0.464352	NA	BORCS6
1310	ENSG00000089094	19.8096	-0.542037	0.566528	-0.95677	0.338683	0.707049	RAB34
1311	ENSG00000089123	5.53548	-0.934441	1.0646	-0.877736	0.380087	NA	RNF31
1312	ENSG00000089154	30.5377	0.249286	0.449846	0.554158	0.57947	0.866447	GNB5
1313	ENSG00000089157	1295.23	0.0173683	0.092311	0.18815	0.850759	0.962904	RGS7
1314	ENSG00000089159	21.1862	0.81305	0.557103	1.45942	0.144448	0.481494	PSKH1
1315	ENSG00000089177	17.8119	0.328721	0.603416	0.544766	0.585914	0.869921	TMEM248
1316	ENSG00000089195	28.7965	1.05993	0.477591	2.21933	0.0264641	0.165211	CEP83
1317	ENSG00000089220	383.306	-0.432847	0.140538	-3.07992	0.00207055	0.0247581	NOTCH4
1318	ENSG00000089234	21.9348	-0.0159493	0.560204	-0.0284705	0.977287	0.994476	MANF
1319	ENSG00000089248	98.4918	-0.734572	0.257432	-2.85347	0.00432451	0.0442361	CTCF
1320	ENSG00000089280	389.339	-0.079831	0.139254	-0.573276	0.566458	0.858687	FLNA
1321	ENSG00000089289	68.8372	-0.505491	0.303962	-1.66301	0.0963114	0.377556	HTN1
1322	ENSG00000089327	23.196	1.89484	0.566657	3.34389	0.000826135	0.0121629	RXFP3
1323	ENSG00000089335	21.5018	0.0416698	0.533959	0.0780393	0.937797	0.983843	TBC1D2
1324	ENSG00000089351	27.4248	0.0581703	0.474234	0.122662	0.902375	0.976885	CIAPIN1
1325	ENSG00000089472	57.5267	-1.48313	0.345996	-4.28657	1.81452e-05	0.000458062	NFE2L3
1326	ENSG00000089486	55.9922	-0.057675	0.340834	-0.169217	0.865626	0.96586	IGLV5-48
1327	ENSG00000089597	116.028	-0.0563194	0.236623	-0.238014	0.811871	0.954022	CNKSR2
1328	ENSG00000089639	2.81379	-0.964149	1.50029	-0.64264	0.520458	NA	ATP6V0A4
1329	ENSG00000089682	36.9384	-0.105568	0.411963	-0.256256	0.797753	0.951413	PLPPR1
1330	ENSG00000089685	18.7528	1.95659	0.632699	3.09245	0.00198512	0.0239777	APBA1
1331	ENSG00000089693	208.702	0.0502448	0.180876	0.277785	0.781177	0.945423	ZNF148
1332	ENSG00000089737	127.617	-0.0160422	0.228295	-0.0702699	0.943979	0.986367	LOC124906744
1333	ENSG00000089775	11.3018	-0.337941	0.749277	-0.451022	0.651973	0.899445	UBE2E1
1334	ENSG00000089818	20.1465	0.736304	0.563793	1.30598	0.191558	0.55132	HEBP2
1335	ENSG00000089876	13.277	1.72058	0.72774	2.36428	0.0180651	0.123796	PANK4
1336	ENSG00000089902	48.4869	-0.126336	0.367618	-0.34366	0.731102	0.930346	CILK1
1337	ENSG00000089916	48.7192	-0.469929	0.395007	-1.18967	0.234175	0.6054	ANKZF1
1338	ENSG00000090006	61.696	-0.330609	0.333278	-0.991992	0.321201	0.692317	TFPI2
1339	ENSG00000090013	24.184	0.405821	0.513601	0.79015	0.42944	0.77977	BGLAP
1340	ENSG00000090020	35.3182	0.413762	0.43007	0.962081	0.336009	0.704237	CCL15
1341	ENSG00000090054	59.4855	0.258887	0.334854	0.773133	0.439444	0.787039	RGS19
1342	ENSG00000090060	172.2	0.236661	0.197568	1.19787	0.230967	0.601926	P3H4
1343	ENSG00000090061	5.27777	-0.555848	1.07791	-0.515673	0.606083	NA	PPFIA3
1344	ENSG00000090097	28.121	-0.500423	0.481196	-1.03996	0.298359	0.670762	DEFB103B
1345	ENSG00000090104	2.87497	3.31469	1.91695	1.72915	0.0837817	NA	PXN
1346	ENSG00000090238	13.6011	-0.0685337	1.1175	-0.0613277	0.951098	0.988442	LOC100507547
1347	ENSG00000090263	54.5615	-0.3255	0.345041	-0.943367	0.345493	0.711707	DBR1
1348	ENSG00000090266	200.654	0.282929	0.185616	1.52427	0.12744	0.447431	MUC4
1349	ENSG00000090273	114.676	0.86216	0.242769	3.55136	0.000383248	0.00635725	TAB1
1350	ENSG00000090316	70.4092	-0.223566	0.303537	-0.736538	0.461403	0.803104	GJC1
1351	ENSG00000090372	56.2829	-0.015114	0.335238	-0.0450842	0.96404	0.990881	TRAJ46
1352	ENSG00000090376	2.84605	2.22755	1.68436	1.32249	0.186005	NA	TOMM34
1353	ENSG00000090432	21.4517	-0.00847533	0.550126	-0.0154062	0.987708	0.996128	PCDH15
1354	ENSG00000090447	20.2565	-0.456011	0.55495	-0.821716	0.411239	0.766879	TAF2
1355	ENSG00000090470	46.9749	-0.180131	0.378551	-0.475844	0.634185	0.892477	GIT2
1356	ENSG00000090487	115.914	0.226991	0.238909	0.950116	0.342053	0.708804	TAS2R8
1357	ENSG00000090520	96.889	0.85466	0.263658	3.24154	0.00118885	0.0161372	GP6
1358	ENSG00000090530	63.8278	0.644696	0.321945	2.0025	0.0452307	0.237141	ZCCHC10
1359	ENSG00000090565	21.9721	0.747053	0.566329	1.31911	0.187131	0.543517	CHST3
1360	ENSG00000090581	9.93538	0.156982	0.797617	0.196813	0.843974	0.961075	FERMT3
1361	ENSG00000090612	21.0064	-0.626354	0.615763	-1.0172	0.309058	0.681245	SEMA6B
1362	ENSG00000090615	154.816	-0.0744891	0.209229	-0.356017	0.721828	0.9281	GLB1
1363	ENSG00000090621	156.362	0.132984	0.208694	0.63722	0.523982	0.835444	PPFIA1
1364	ENSG00000090661	12.2984	-1.17032	0.728078	-1.6074	0.107966	0.402515	ZNF649
1365	ENSG00000090674	3.38328	1.7234	1.48296	1.16214	0.245179	NA	PCDHA13
1366	ENSG00000090686	87.7036	0.297598	0.270304	1.10098	0.270907	0.646019	COL21A1
1367	ENSG00000090776	94.1327	-0.722216	0.269089	-2.68393	0.0072762	0.065794	DUT
1368	ENSG00000090857	32.6521	0.0478502	0.434728	0.110069	0.912354	0.979881	MTMR12
1369	ENSG00000090861	93.5601	-0.119691	0.264114	-0.453182	0.650418	0.898074	AARS1
1370	ENSG00000090863	223.962	-0.697974	0.181502	-3.84554	0.00012029	0.00242058	GCDH
1371	ENSG00000090889	4.83963	1.46652	1.17367	1.24951	0.211479	NA	SIK3
1372	ENSG00000090905	97.716	-0.00436557	0.258324	-0.0168995	0.986517	0.996051	GAGE2B
1373	ENSG00000090924	43.57	-0.312669	0.38157	-0.819428	0.412543	0.767731	MYG1
1374	ENSG00000090932	3.71846	-1.1014	1.31083	-0.840233	0.400778	NA	PGRMC2
1375	ENSG00000090971	34.1933	0.0375439	0.426486	0.0880307	0.929852	0.982674	RCC2
1376	ENSG00000090975	4.42876	0.852171	1.19804	0.711303	0.476897	NA	PARP6
1377	ENSG00000090989	54.6932	-0.157263	0.340655	-0.461649	0.644333	0.895987	MOB1A
1378	ENSG00000091009	47.4958	0.259209	0.368846	0.702756	0.482208	0.814262	HEMK1
1379	ENSG00000091039	181.395	0.267262	0.192994	1.38482	0.166107	0.514891	LONRF1
1380	ENSG00000091073	9.30971	0.041605	0.81677	0.0509385	0.959375	0.989191	ZNF251
1381	ENSG00000091127	19.9246	0.132479	0.557661	0.237562	0.812221	0.954022	NCKIPSD
1382	ENSG00000091136	247.631	-0.601296	0.170775	-3.52099	0.000429933	0.0070132	KIR3DL2
1383	ENSG00000091140	76.3738	0.379907	0.306338	1.24016	0.214917	0.581884	DEFA3
1384	ENSG00000091157	7.27829	0.483181	0.938692	0.514738	0.606736	0.880687	SNRNP200
1385	ENSG00000091164	163.936	0.309065	0.205413	1.5046	0.132426	0.457696	CLDN6
1386	ENSG00000091317	77.3919	-0.0199809	0.289026	-0.069132	0.944885	0.986625	FBXW11P1
1387	ENSG00000091409	59.8762	1.22164	0.342016	3.57188	0.000354432	0.00598028	IL1R1
1388	ENSG00000091436	122.606	-0.0950657	0.232634	-0.408649	0.682798	0.910768	SHISA5
1389	ENSG00000091482	6.39724	-0.979056	1.04561	-0.936349	0.349093	NA	SYNM
1390	ENSG00000091483	88.2098	0.843826	0.273387	3.08656	0.00202487	0.0243086	FCER1G
1391	ENSG00000091490	13.4609	0.574077	0.678332	0.846308	0.397381	0.755704	SBNO2
1392	ENSG00000091527	323.136	0.557517	0.153006	3.64376	0.000268689	0.00477993	USP47
1393	ENSG00000091542	103.655	0.0834692	0.250381	0.333369	0.738856	0.931993	RPL23P2
1394	ENSG00000091640	57.4202	-0.634085	0.334415	-1.8961	0.0579466	0.277578	SNORD25
1395	ENSG00000091651	15.0957	2.86774	0.781523	3.66942	0.000243103	0.00437229	DNMBP
1396	ENSG00000091656	118.321	-1.30032	0.246848	-5.26772	1.38131e-07	5.46952e-06	CHAC1
1397	ENSG00000091732	15.7935	0.414849	0.627704	0.660899	0.508677	0.827295	METTL25B
1398	ENSG00000091879	19.4377	1.59739	0.629838	2.53619	0.0112065	0.0890357	LOC124905660
1399	ENSG00000091947	23.5836	-0.3916	0.522557	-0.749393	0.453621	0.797468	SLC25A31
1400	ENSG00000091972	4.77304	-0.59192	1.1349	-0.521563	0.601975	NA	MCM7
1401	ENSG00000091986	777.233	0.563735	0.109067	5.16869	2.35742e-07	8.86966e-06	PHETA1
1402	ENSG00000092010	62.7338	-0.790605	0.320129	-2.46964	0.0135247	0.10143	PRKCG
1403	ENSG00000092020	27.4806	0.398866	0.475802	0.838301	0.401861	0.759435	PRMT7
1404	ENSG00000092051	14.0649	-0.870671	0.675361	-1.28919	0.19733	0.560244	TMEM47
1405	ENSG00000092068	3.49148	0.270039	1.32781	0.203372	0.838844	NA	CUL9
1406	ENSG00000092094	16.8677	-0.123736	0.607482	-0.203687	0.838598	0.960318	RALGPS2
1407	ENSG00000092096	46.1326	-0.0114289	0.370081	-0.0308821	0.975364	0.994401	ASAP1
1408	ENSG00000092108	116.736	0.0279279	0.242406	0.115211	0.908278	0.978897	SEPHS1
1409	ENSG00000092140	34.9894	0.236604	0.441344	0.5361	0.591889	0.872726	TMEM51
1410	ENSG00000092148	117.888	0.0367999	0.237945	0.154657	0.877092	0.96851	BRD4
1411	ENSG00000092199	307.51	0.018971	0.153152	0.12387	0.901418	0.976768	HLA-DRB1
1412	ENSG00000092201	166.341	-0.211994	0.201555	-1.05179	0.292896	0.666404	AP3M2
1413	ENSG00000092203	63.0822	-0.235809	0.323149	-0.729722	0.46556	0.806314	ARHGEF10
1414	ENSG00000092208	14.0973	0.327419	0.666889	0.490964	0.623452	0.886526	TAF15
1415	ENSG00000092330	24.1029	-0.097018	0.517411	-0.187506	0.851264	0.962904	MXRA5
1416	ENSG00000092421	146.034	-1.80526	0.227599	-7.93177	2.16049e-15	2.86611e-13	EXOSC5
1417	ENSG00000092439	23.0338	0.438916	0.520019	0.844039	0.398647	0.756633	PHAX
1418	ENSG00000092445	28.1367	-0.226127	0.517241	-0.437179	0.661981	0.903131	TIMP3
1419	ENSG00000092470	19.4901	2.1369	0.626649	3.41004	0.000649528	0.00993579	BCL2L14
1420	ENSG00000092531	39.9807	0.472414	0.4013	1.17721	0.239112	0.609731	NIPSNAP1
1421	ENSG00000092607	31.3963	-0.396607	0.463763	-0.855194	0.392444	0.752695	RO60
1422	ENSG00000092621	168.205	-0.943211	0.205215	-4.59621	4.30238e-06	0.000130399	BACE2
1423	ENSG00000092758	3.13803	0.126083	1.46717	0.0859359	0.931517	NA	CNR1
1424	ENSG00000092820	75.6896	0.495364	0.293273	1.68909	0.0912024	0.368411	TPP2
1425	ENSG00000092841	1716.13	0.374939	0.0841471	4.45576	8.35979e-06	0.000232559	MPZ
1426	ENSG00000092847	19.5425	-0.161666	0.564791	-0.286241	0.774694	0.942748	SEC31B
1427	ENSG00000092853	24.6181	2.93809	0.620557	4.7346	2.1949e-06	7.02081e-05	BEGAIN
1428	ENSG00000092931	18.7893	-0.560678	0.577088	-0.971564	0.331268	0.699731	ARAP3
1429	ENSG00000092964	182.832	-0.305515	0.193418	-1.57956	0.114208	0.417449	DLX5
1430	ENSG00000092969	78.7273	0.188268	0.288757	0.651993	0.514406	0.83097	TALDO1
1431	ENSG00000092978	33.0706	-0.44107	0.446262	-0.988366	0.322974	0.693892	NDFIP2
1432	ENSG00000093000	44.3765	0.50572	0.406633	1.24368	0.213619	0.581412	TRIM38
1433	ENSG00000093009	5.49575	4.32571	1.697	2.54903	0.0108023	NA	RAB7A
1434	ENSG00000093010	7.90572	0.234813	0.877132	0.267705	0.788926	0.948489	COL6A1
1435	ENSG00000093144	57.9999	0.0813248	0.338862	0.239994	0.810335	0.954022	BLOC1S4
1436	ENSG00000093167	51.4428	0.914933	0.359182	2.54727	0.010857	0.0868916	EIF2B2
1437	ENSG00000093183	39.1193	-0.123738	0.398	-0.310899	0.755877	0.938531	HESX1
1438	ENSG00000093217	3.52215	-0.156331	1.32376	-0.118096	0.905992	NA	EDEM1
1439	ENSG00000094631	21.0531	-0.899886	0.547153	-1.64467	0.100038	0.385397	STARD8
1440	ENSG00000094804	13.8807	2.75343	0.810631	3.39665	0.000682165	0.0103698	CD47
1441	ENSG00000094841	10.2849	0.296839	0.776076	0.382487	0.7021	0.919774	WDR64
1442	ENSG00000094880	20.3412	0.290933	0.575648	0.505401	0.613277	0.883825	NCK2
1443	ENSG00000094914	26.4659	-0.0438752	0.481482	-0.0911252	0.927393	0.981709	ZNF155
1444	ENSG00000094916	226.283	0.221844	0.17707	1.25286	0.210256	0.575715	SSPOP
1445	ENSG00000094975	54.2278	-0.217422	0.347973	-0.624826	0.532086	0.841692	MRPS16
1446	ENSG00000095002	35.8875	0.390342	0.423581	0.921528	0.356775	0.720446	BORCS8-MEF2B
1447	ENSG00000095015	104.406	-0.965906	0.255621	-3.77866	0.000157674	0.00303005	LTBR
1448	ENSG00000095066	8.00846	-0.858409	0.883219	-0.971909	0.331096	0.699731	TRAJ29
1449	ENSG00000095139	147.737	0.225983	0.211851	1.0667	0.286106	0.659986	SHROOM2
1450	ENSG00000095209	22.8605	0.652197	0.561155	1.16224	0.245138	0.615351	SLC35F2
1451	ENSG00000095261	53.6583	0.407051	0.343399	1.18536	0.235876	0.606045	PRKAR1B
1452	ENSG00000095319	16.7686	0.554521	0.615001	0.901658	0.367238	0.731201	PASK
1453	ENSG00000095321	26.4677	-0.788111	0.488178	-1.61439	0.106442	0.399706	CP
1454	ENSG00000095370	18.2391	-0.182518	0.622504	-0.293199	0.76937	0.941426	PIEZO1
1455	ENSG00000095380	156.648	0.360027	0.213941	1.68283	0.0924077	0.370414	MBTPS2
1456	ENSG00000095383	4.89552	0.776505	1.14249	0.679662	0.496719	NA	C1orf109
1457	ENSG00000095397	4.17628	-0.625434	1.2665	-0.49383	0.621426	NA	SCRIB
1458	ENSG00000095485	17.5795	0.88378	0.622489	1.41975	0.15568	0.499437	CWC25
1459	ENSG00000095564	28.5895	-0.591432	0.474308	-1.24694	0.212421	0.578954	ADAM21
1460	ENSG00000095574	9.79998	0.182131	0.802049	0.227083	0.82036	0.957085	LSM2
1461	ENSG00000095637	19.2958	-0.469541	0.585253	-0.802286	0.422387	0.773823	ZNF267
1462	ENSG00000095739	55.0493	0.116966	0.345759	0.338287	0.735147	0.930969	OTP
1463	ENSG00000095752	50.3626	4.98357	0.671594	7.4205	1.16677e-13	1.23201e-11	IFNGR2
1464	ENSG00000095787	167.532	0.169084	0.200307	0.844125	0.3986	0.756633	TAS2R9
1465	ENSG00000095794	48.3262	0.0899778	0.379274	0.237237	0.812473	0.954022	CLDN3
1466	ENSG00000095906	37.643	-0.347279	0.409292	-0.848487	0.396167	0.75497	JAKMIP2
1467	ENSG00000095951	50.5756	0.190634	0.359677	0.530015	0.596101	0.873873	H1-2
1468	ENSG00000096060	24.9823	0.570601	0.501243	1.13837	0.254966	0.627195	FCN1
1469	ENSG00000096063	65.2999	0.0581683	0.331099	0.175683	0.860543	0.96489	SLC9A5
1470	ENSG00000096070	20.9074	0.128437	0.567468	0.226334	0.820941	0.957085	OR10H2
1471	ENSG00000096092	32.8523	-0.218525	0.435566	-0.501705	0.615875	0.884558	TRBV23-1
1472	ENSG00000096093	8.59799	-1.00674	0.870733	-1.1562	0.247601	0.618372	RAPGEF4-AS1
1473	ENSG00000096384	1533.51	0.419476	0.164796	2.54543	0.0109143	0.0871365	HOXC9
1474	ENSG00000096401	154.197	0.0329806	0.214802	0.153539	0.877973	0.968523	CD40LG
1475	ENSG00000096654	9.38752	-1.1948	0.834209	-1.43226	0.15207	0.492847	VARS1
1476	ENSG00000096696	86.984	0.423795	0.286464	1.4794	0.139034	0.47096	DYNC1LI2
1477	ENSG00000096717	32.2251	-0.558837	0.443619	-1.25972	0.207769	0.573276	SIPA1L3
1478	ENSG00000096746	221.362	0.160726	0.176098	0.912708	0.361396	0.725971	HLA-DRB3
1479	ENSG00000096872	32.1939	-0.515582	0.448838	-1.1487	0.250679	0.621632	SRD5A3
1480	ENSG00000096968	8.0212	-0.14165	0.888967	-0.159342	0.8734	0.968034	INHBC
1481	ENSG00000097007	85.2038	-0.396767	0.278557	-1.42437	0.15434	0.497089	ABL1
1482	ENSG00000097021	25.1013	1.09445	0.520429	2.10297	0.0354682	0.20128	LOC102725035
1483	ENSG00000097033	153.069	0.305579	0.208524	1.46544	0.142801	0.478115	ALG5
1484	ENSG00000097046	8.09132	0.316688	0.875448	0.361744	0.717544	0.927477	USP7
1485	ENSG00000097096	12.127	-0.655012	0.752962	-0.869914	0.384347	0.745458	SLC38A1
1486	ENSG00000099139	21.2443	-1.53931	0.582009	-2.64482	0.00817352	0.0715248	OCA2
1487	ENSG00000099194	328.977	-1.11645	0.157526	-7.08737	1.36689e-12	1.13753e-10	MRPL23
1488	ENSG00000099204	25.4818	0.0711452	0.49533	0.143632	0.885791	0.970886	KIFC1
1489	ENSG00000099219	14.3944	0.235943	0.671666	0.351281	0.725378	0.929133	OR51B2
1490	ENSG00000099246	102.666	0.113174	0.252761	0.447751	0.654333	0.900568	LSM6
1491	ENSG00000099250	142.758	-0.933687	0.224268	-4.16327	3.13717e-05	0.000738776	TCAP
1492	ENSG00000099256	15.6184	-0.717797	0.639728	-1.12204	0.261848	0.636599	BDP1
1493	ENSG00000099260	18.0573	-1.30424	0.604071	-2.15908	0.0308436	0.18268	MYO3A
1494	ENSG00000099282	7.09838	-0.777173	0.94949	-0.818516	0.413062	0.767731	ARHGEF9
1495	ENSG00000099284	80.7465	-1.08641	0.28777	-3.77526	0.00015984	0.00306568	GID8
1496	ENSG00000099290	33.8322	0.586158	0.450438	1.30131	0.193153	0.554122	LRIT3
1497	ENSG00000099326	6.99371	-0.338958	0.931872	-0.363739	0.716053	0.927406	UBE2B
1498	ENSG00000099330	6.25466	-0.472515	1.00828	-0.468637	0.639329	NA	AACS
1499	ENSG00000099331	58.4765	0.713321	0.339219	2.10283	0.0354803	0.20128	MSH5
1500	ENSG00000099337	7.53622	2.23228	1.05778	2.11034	0.0348294	0.198967	CTDP1
1501	ENSG00000099341	236.958	0.344842	0.17573	1.96234	0.0497225	0.251688	PRKAR2B
1502	ENSG00000099364	17.7977	-0.0376585	0.599053	-0.0628633	0.949875	0.988215	TAF9B
1503	ENSG00000099381	6.29263	-0.50032	1.01887	-0.491052	0.623389	NA	CHST10
1504	ENSG00000099385	76.5445	-0.570001	0.289078	-1.97179	0.0486335	0.248094	P4HA2
1505	ENSG00000099617	12.7978	-0.764751	0.698727	-1.09449	0.27374	0.648522	DUSP8
1506	ENSG00000099622	313.205	-1.27701	0.156032	-8.18424	2.74016e-16	3.84406e-14	LYST
1507	ENSG00000099624	104.38	0.0233372	0.248621	0.0938668	0.925215	0.981263	ATP2B1
1508	ENSG00000099783	262.129	0.220636	0.172869	1.27632	0.201843	0.565928	MSX1
1509	ENSG00000099785	25.6532	-0.328181	0.493985	-0.664355	0.506463	0.825568	CTAG2
1510	ENSG00000099795	79.5315	-0.166139	0.284621	-0.58372	0.559409	0.854871	MUC5AC
1511	ENSG00000099797	17.96	0.388504	0.590684	0.65772	0.510718	0.828492	WDR46
1512	ENSG00000099800	134.681	0.521701	0.22181	2.35201	0.0186721	0.126892	KBTBD2
1513	ENSG00000099804	115.185	-0.177803	0.237707	-0.747991	0.454466	0.797793	CD68
1514	ENSG00000099810	44.7642	0.827801	0.389205	2.1269	0.0334283	0.193098	MIA2
1515	ENSG00000099814	9.59093	1.87705	0.899985	2.08565	0.0370104	0.208157	MSRB3
1516	ENSG00000099817	199.526	0.2468	0.184867	1.33501	0.181873	0.536656	SERPINB6
1517	ENSG00000099821	18.1994	0.890932	0.603998	1.47506	0.140197	0.472779	PIGA
1518	ENSG00000099860	68.2965	0.359786	0.317305	1.13388	0.256845	0.630397	MOG
1519	ENSG00000099864	73.3358	-0.316669	0.297478	-1.06451	0.287096	0.660879	NPR2
1520	ENSG00000099869	17.0985	-1.29272	0.652903	-1.97995	0.0477091	0.245187	HUNK
1521	ENSG00000099875	104.513	-0.157465	0.264663	-0.594962	0.551869	0.851062	GNRHR
1522	ENSG00000099889	10.4584	-0.950619	0.81208	-1.1706	0.241761	0.612208	BMAL1
1523	ENSG00000099899	7.2154	-0.434818	0.951351	-0.457053	0.647633	0.897003	OR5K1
1524	ENSG00000099901	162.641	0.664205	0.205411	3.23353	0.00122269	0.0164477	PSME2
1525	ENSG00000099904	34.7307	0.274024	0.439061	0.624115	0.532552	0.841692	TRAV8-3
1526	ENSG00000099910	22.2266	-0.618793	0.529135	-1.16944	0.242225	0.612208	MYCBPAP
1527	ENSG00000099917	8.44477	0.370586	0.865218	0.428315	0.668422	0.904318	IER3IP1
1528	ENSG00000099940	41.6518	-0.262293	0.388394	-0.675327	0.499468	0.821104	MAP3K6
1529	ENSG00000099942	36.5598	-0.537752	0.415002	-1.29578	0.195051	0.556234	CR1L
1530	ENSG00000099949	24.9919	-0.821397	0.513319	-1.60017	0.109561	0.405995	ZNF112
1531	ENSG00000099953	24.1625	-2.12655	0.555039	-3.83136	0.000127438	0.00253843	MATK
1532	ENSG00000099954	5.73372	-0.50102	1.03122	-0.485852	0.627072	NA	SNORD52
1533	ENSG00000099956	79.9783	-0.251907	0.281818	-0.893865	0.371394	0.734928	SELENOW
1534	ENSG00000099968	36.1828	0.556608	0.420293	1.32433	0.185393	0.541528	MAU2
1535	ENSG00000099991	27.7419	0.266851	0.474689	0.56216	0.574007	0.862416	ATG4B
1536	ENSG00000099992	13.9025	0.994699	0.685043	1.45202	0.146495	0.48486	OR9G3P
1537	ENSG00000099995	66.3478	-0.0637371	0.312746	-0.203798	0.838511	0.960318	RANBP9
1538	ENSG00000099999	6.77567	-0.467311	0.966138	-0.48369	0.628606	0.888444	TAMALIN
1539	ENSG00000100003	3.61213	1.88753	1.40775	1.34081	0.179981	NA	MLC1
1540	ENSG00000100014	42.6471	-0.316449	0.386667	-0.818402	0.413128	0.767731	SETX
1541	ENSG00000100023	6.36075	-0.765899	1.02987	-0.743682	0.457069	NA	FNBP4
1542	ENSG00000100027	5.56781	-3.43054	1.37769	-2.49006	0.012772	NA	TRAV8-6
1543	ENSG00000100028	41.1905	0.339858	0.391264	0.868616	0.385057	0.746134	SH3GL3
1544	ENSG00000100029	35.5413	0.542238	0.422427	1.28362	0.199273	0.562861	WDR43
1545	ENSG00000100030	104.746	0.197083	0.24974	0.789155	0.430022	0.77977	POU3F2
1546	ENSG00000100034	22.6555	0.313889	0.523118	0.600034	0.548484	0.849009	SLC22A13
1547	ENSG00000100036	5.14794	1.17821	1.12873	1.04383	0.296563	NA	ALKAL2
1548	ENSG00000100056	16.2099	-0.177796	0.620712	-0.286439	0.774542	0.942748	ZNF230
1549	ENSG00000100065	7.84072	0.251254	0.886187	0.283523	0.776776	0.943245	TRAV13-1
1550	ENSG00000100075	66.4756	-0.590197	0.311046	-1.89746	0.0577673	0.27699	SDHA
1551	ENSG00000100077	6.20401	-1.46077	1.05052	-1.39053	0.164369	NA	GRK3
1552	ENSG00000100083	22.185	0.19439	0.528476	0.367831	0.712999	0.925665	FLRT1
1553	ENSG00000100084	24.5713	0.11463	0.504853	0.227056	0.82038	0.957085	THRB
1554	ENSG00000100092	23.2286	0.0624705	0.520271	0.120073	0.904425	0.977518	FBXW11
1555	ENSG00000100097	1574.72	0.0784423	0.0860536	0.911552	0.362005	0.726525	KIR3DS1
1556	ENSG00000100099	17.868	-0.523015	0.590312	-0.885998	0.375619	0.738358	ZNF559
1557	ENSG00000100100	5.7698	-0.765751	1.03239	-0.741726	0.458253	NA	TRIM41
1558	ENSG00000100105	25.5251	-0.756092	0.500153	-1.51172	0.130605	0.454674	TASOR
1559	ENSG00000100106	103.829	0.0384743	0.249088	0.15446	0.877247	0.96851	ALDH1L1
1560	ENSG00000100116	11.5341	0.686736	0.736123	0.93291	0.350867	0.716115	LRCH1
1561	ENSG00000100124	17.9745	-0.362996	0.636894	-0.569947	0.568714	0.859803	LOC121296
1562	ENSG00000100129	4.02677	-1.25934	1.25903	-1.00025	0.317189	NA	SLC35B3
1563	ENSG00000100138	140.015	0.427421	0.218525	1.95593	0.050473	0.254307	NBL1
1564	ENSG00000100139	21.9491	0.690446	0.551176	1.25268	0.210323	0.575715	LHX4-AS1
1565	ENSG00000100142	90.3911	0.29125	0.269862	1.07926	0.280474	0.654787	SERPINE2
1566	ENSG00000100147	3.46074	-0.532209	1.32757	-0.40089	0.688501	NA	LILRP2
1567	ENSG00000100150	3.17776	0.560023	1.37778	0.406469	0.684398	NA	NCR1
1568	ENSG00000100151	9.84324	-0.252537	0.795794	-0.317339	0.750986	0.936939	VAPB
1569	ENSG00000100154	45.7979	-0.721116	0.375576	-1.92003	0.0548543	0.268261	GOLGA8A
1570	ENSG00000100162	6.94493	2.51273	1.09968	2.28495	0.0223156	0.145608	GFRA4
1571	ENSG00000100167	2.46216	-0.703028	1.67236	-0.420381	0.674207	NA	HES6
1572	ENSG00000100196	103.398	0.302181	0.25121	1.2029	0.229015	0.599715	STAG2
1573	ENSG00000100201	383.352	-0.392295	0.141923	-2.76414	0.00570737	0.0548399	GPHN
1574	ENSG00000100207	36.1686	-0.321194	0.421939	-0.761234	0.446518	0.793041	STAT5A
1575	ENSG00000100209	19.1533	-0.0934963	0.570967	-0.163751	0.869927	0.966911	ZNF280B
1576	ENSG00000100211	33.6288	-0.202976	0.432734	-0.469055	0.63903	0.894679	KCNH4
1577	ENSG00000100216	163.946	-0.0421982	0.204971	-0.205874	0.83689	0.960318	PSENEN
1578	ENSG00000100219	277.509	0.112208	0.160044	0.701106	0.483237	0.814262	LOC124905624
1579	ENSG00000100220	103.888	-0.079936	0.2495	-0.320384	0.748677	0.935467	NMD3
1580	ENSG00000100221	59.5559	0.0564715	0.328417	0.17195	0.863477	0.96539	LRRC14
1581	ENSG00000100225	82.9475	0.054806	0.287605	0.19056	0.84887	0.962805	RYBP
1582	ENSG00000100226	5.78432	-0.276066	1.03854	-0.265822	0.790377	NA	TRIP11
1583	ENSG00000100227	16.0946	-0.776304	0.625973	-1.24016	0.214918	0.581884	ADAMTS10
1584	ENSG00000100234	991.52	1.46044	0.103302	14.1375	2.23128e-45	2.19112e-42	TBCE
1585	ENSG00000100239	6.51426	-0.58188	0.968785	-0.600629	0.548087	NA	MED26
1586	ENSG00000100241	33.6865	0.238103	0.429956	0.553785	0.579726	0.866447	RPL18
1587	ENSG00000100243	231.18	0.148411	0.174073	0.852576	0.393894	0.753431	DDX6
1588	ENSG00000100246	23.7478	-0.903175	0.526538	-1.71531	0.0862886	0.356086	PPP1R26
1589	ENSG00000100258	32.1722	0.508784	0.457572	1.11192	0.266172	0.641584	AOPEP
1590	ENSG00000100263	13.926	-0.433263	0.662933	-0.653555	0.513399	0.830709	SLC44A1
1591	ENSG00000100266	38.1151	0.521094	0.413133	1.26132	0.207192	0.572651	LILRB5
1592	ENSG00000100271	2.46216	-0.703028	1.67236	-0.420381	0.674207	NA	SF3B3
1593	ENSG00000100280	48.166	0.469132	0.362435	1.29439	0.195532	0.556234	AP1B1
1594	ENSG00000100281	40.5414	-0.119521	0.394814	-0.302728	0.762097	0.939314	KIAA0232
1595	ENSG00000100284	30.4795	0.290074	0.478895	0.605715	0.544704	0.847298	TBC1D5
1596	ENSG00000100285	11.6278	-0.300462	0.727179	-0.413189	0.679468	0.909911	MYD88
1597	ENSG00000100292	52.5473	4.43274	0.569932	7.77767	7.38716e-15	8.73999e-13	HLA-DQB1
1598	ENSG00000100294	11.3557	-8.64478e-05	0.73419	-0.000117746	0.999906	0.999906	SNORA64
1599	ENSG00000100296	34.5537	0.204296	0.42375	0.482114	0.629725	0.889002	CDC45
1600	ENSG00000100297	19.4236	1.74872	0.616145	2.83816	0.00453745	0.0455601	LSAMP
1601	ENSG00000100299	8.50237	-0.82215	0.868923	-0.946171	0.344062	0.711003	ARHGDIA
1602	ENSG00000100300	112.709	0.4421	0.240673	1.83694	0.0662193	0.303485	BSG
1603	ENSG00000100304	12.8839	0.171146	0.734612	0.232974	0.815782	0.955883	DLGAP4
1604	ENSG00000100311	6.3105	-1.77933	1.05219	-1.69107	0.0908233	NA	ORC1
1605	ENSG00000100316	1451.53	-0.288169	0.0887977	-3.24523	0.00117358	0.0159841	RBP3
1606	ENSG00000100320	282.632	-0.31615	0.161898	-1.95277	0.0508472	0.255164	ZC3H4
1607	ENSG00000100321	23.9818	-0.501562	0.51828	-0.967743	0.333173	0.701943	TSC22D1
1608	ENSG00000100324	17.3579	-0.284409	0.598848	-0.474927	0.634839	0.892831	LHFPL2
1609	ENSG00000100325	35.4714	0.683765	0.436409	1.5668	0.117162	0.424549	RCC1L
1610	ENSG00000100330	4.98386	-0.701336	1.1125	-0.630415	0.528423	NA	ABCB11
1611	ENSG00000100335	34.7662	-0.140936	0.43761	-0.322059	0.747408	0.93519	LCMT1
1612	ENSG00000100344	11.3918	-1.75597	0.783683	-2.24066	0.0250483	0.158898	ZNF385D
1613	ENSG00000100345	602.649	1.16555	0.119537	9.75051	1.83537e-22	3.83475e-20	MPG
1614	ENSG00000100347	65.2575	-0.118332	0.311831	-0.379476	0.704334	0.921673	SF3B1
1615	ENSG00000100348	73.3504	-0.447619	0.294797	-1.5184	0.128915	0.451155	CAPN7
1616	ENSG00000100350	15.1659	0.265842	0.64854	0.409909	0.681873	0.910768	OR13I1P
1617	ENSG00000100353	134.63	-0.232283	0.224181	-1.03614	0.300138	0.672451	PLA2G10
1618	ENSG00000100354	175.015	-0.131414	0.200778	-0.654525	0.512774	0.830245	PHB2
1619	ENSG00000100360	32.881	0.0678446	0.433505	0.156502	0.875637	0.968052	RBBP9
1620	ENSG00000100364	39.386	0.316836	0.417518	0.758855	0.447939	0.794144	CEP152
1621	ENSG00000100372	23.3152	0.58286	0.519078	1.12288	0.26149	0.635917	FLOT1
1622	ENSG00000100376	17.1597	-0.41482	0.602922	-0.688016	0.491443	0.816668	UGT2B28
1623	ENSG00000100379	21.3196	0.320343	0.545106	0.587671	0.556753	0.853868	TRPM8
1624	ENSG00000100380	326.621	-0.0208268	0.154398	-0.13489	0.892699	0.973241	SLC22A3
1625	ENSG00000100387	194.169	0.00417727	0.189121	0.0220878	0.982378	0.995777	TMEM63A
1626	ENSG00000100393	71.7859	-0.294316	0.297881	-0.988032	0.323137	0.694052	EIF4A2
1627	ENSG00000100395	22.6499	0.136055	0.533576	0.254988	0.798732	0.951539	NPL
1628	ENSG00000100401	33.9553	1.85994	0.478384	3.88797	0.000101087	0.00209109	PSPH
1629	ENSG00000100403	47.9281	0.749628	0.378258	1.98179	0.0475027	0.244484	SIRT2
1630	ENSG00000100410	44.9922	-0.116133	0.374942	-0.309737	0.756761	0.938531	TMEM222
1631	ENSG00000100412	5.84379	-1.04701	1.05031	-0.996863	0.318831	NA	ACO2
1632	ENSG00000100416	10.4255	1.08778	0.789762	1.37735	0.168403	0.5181	DALRD3
1633	ENSG00000100417	32.7119	-0.203367	0.444733	-0.457278	0.647471	0.896954	PGC
1634	ENSG00000100418	36.165	0.293216	0.416853	0.703403	0.481804	0.814262	SNORD62A
1635	ENSG00000100422	53.6028	0.078463	0.349815	0.224299	0.822525	0.95721	LY6G6D
1636	ENSG00000100425	33.6096	-1.19879	0.444638	-2.69611	0.00701552	0.064109	UFL1
1637	ENSG00000100426	35.6479	0.0304127	0.418462	0.0726773	0.942063	0.985427	PLCH2
1638	ENSG00000100439	41.3312	0.129318	0.389751	0.331796	0.740043	0.933113	SORCS2
1639	ENSG00000100441	12.12	0.285725	0.719729	0.39699	0.691375	0.914486	DOP1A
1640	ENSG00000100442	53.77	0.219115	0.341431	0.641753	0.521034	0.833716	FCGRT
1641	ENSG00000100461	28.8576	-0.0910266	0.468679	-0.19422	0.846004	0.962356	SLC6A20
1642	ENSG00000100473	3.7637	0.421912	1.32645	0.318075	0.750428	NA	DDT
1643	ENSG00000100478	11.9938	-0.495708	0.717985	-0.690416	0.489933	0.815582	MTMR11
1644	ENSG00000100479	8.30037	0.575052	0.863079	0.66628	0.505232	0.825268	PHKG2
1645	ENSG00000100483	10.8384	0.257314	0.795798	0.323341	0.746437	0.934553	PYCR3
1646	ENSG00000100485	28.2324	-0.718302	0.473963	-1.51552	0.12964	0.452565	STIL
1647	ENSG00000100490	2.4279	0.483673	1.58027	0.306069	0.759552	NA	LMO4
1648	ENSG00000100503	73.46	0.357283	0.301618	1.18456	0.236193	0.606334	OBP2B
1649	ENSG00000100504	34.9646	-0.309934	0.428215	-0.723783	0.469199	0.808339	PSMA7
1650	ENSG00000100505	4.61806	-2.45844	1.30878	-1.87842	0.0603235	NA	ANKRD30A
1651	ENSG00000100519	119.11	0.349942	0.239578	1.46066	0.144109	0.481017	PKIA
1652	ENSG00000100522	20.7141	1.05852	0.560589	1.88822	0.0589965	0.280818	SCPEP1
1653	ENSG00000100523	15.5211	-0.160177	0.632503	-0.253243	0.800081	0.951539	THSD4
1654	ENSG00000100526	5.11186	1.54262	1.15429	1.33643	0.18141	NA	CDH13
1655	ENSG00000100528	128.22	0.405517	0.228979	1.77098	0.0765636	0.333642	RBM19
1656	ENSG00000100532	23.1403	-0.531009	0.520642	-1.01991	0.30777	0.679971	IFITM3
1657	ENSG00000100554	100.025	0.950341	0.260258	3.65154	0.000260674	0.00465421	TBX22
1658	ENSG00000100564	3.65539	0.473181	1.28948	0.366956	0.713652	NA	PCSK5
1659	ENSG00000100567	114.841	0.460095	0.244366	1.88281	0.0597256	0.283494	NPY4R
1660	ENSG00000100568	21.4983	0.107195	0.534828	0.200428	0.841146	0.960318	TRIB1
1661	ENSG00000100575	55.807	0.306269	0.339519	0.902069	0.36702	0.731201	RWDD3
1662	ENSG00000100577	13.2697	-0.107588	0.691209	-0.155651	0.876308	0.968052	GPX3
1663	ENSG00000100578	16.9451	0.424403	0.603368	0.70339	0.481813	0.814262	PTGES
1664	ENSG00000100580	17.086	-0.563849	0.609997	-0.924348	0.355305	0.71955	SLC25A30
1665	ENSG00000100591	87.0362	0.840449	0.280203	2.99943	0.00270485	0.0307426	SIRPB1
1666	ENSG00000100592	51.2087	-0.322346	0.349389	-0.9226	0.356216	0.720015	FZD10
1667	ENSG00000100596	49.415	0.821301	0.364273	2.25463	0.0241565	0.155426	BCL7B
1668	ENSG00000100599	14.2522	0.177315	0.660605	0.268413	0.788381	0.948298	C1orf35
1669	ENSG00000100600	66.0739	0.347819	0.311651	1.11605	0.264399	0.639665	PPP1R8
1670	ENSG00000100601	12.0261	0.174064	0.723223	0.240679	0.809804	0.954022	PRKRA
1671	ENSG00000100603	91.2457	0.129494	0.266177	0.486498	0.626614	0.887851	NUDT5
1672	ENSG00000100605	14.6323	0.182514	0.672963	0.271209	0.78623	0.946812	IMPA2
1673	ENSG00000100612	14.8022	-0.582562	0.65635	-0.887577	0.374768	0.73752	MRTO4
1674	ENSG00000100614	61.5224	-0.0669886	0.326465	-0.205194	0.83742	0.960318	PLAGL1
1675	ENSG00000100625	5.37851	-0.10259	1.07325	-0.0955889	0.923847	NA	NT5C3A
1676	ENSG00000100626	4.97845	-0.703866	1.10678	-0.635956	0.524805	NA	CABP5
1677	ENSG00000100629	3.96194	0.981402	1.29989	0.754986	0.450257	NA	DNAJC21
1678	ENSG00000100632	254.922	0.216131	0.165426	1.30651	0.191379	0.551127	ENO2
1679	ENSG00000100644	296.127	1.06903	0.16004	6.67973	2.39383e-11	1.66719e-09	GZMB
1680	ENSG00000100647	32.7004	0.539255	0.450911	1.19592	0.231726	0.602954	LITAF
1681	ENSG00000100650	109.152	-0.00552933	0.271393	-0.0203739	0.983745	0.99581	RXRB
1682	ENSG00000100664	307.053	0.179921	0.156829	1.14724	0.251281	0.622082	EDN2
1683	ENSG00000100697	133.682	-0.190884	0.228502	-0.835372	0.403508	0.760045	PEG10
1684	ENSG00000100714	54.1918	1.54497	0.369022	4.18666	2.83094e-05	0.000683042	MICB
1685	ENSG00000100722	27.529	0.537109	0.491329	1.09318	0.274316	0.648682	LILRP2
1686	ENSG00000100726	10.932	1.18558	0.785597	1.50915	0.131261	0.455457	TTLL4
1687	ENSG00000100731	27.9709	-0.14614	0.472771	-0.309113	0.757236	0.938531	PTENP1
1688	ENSG00000100739	4.03211	5.40267	1.8156	2.97569	0.00292332	NA	BCL3
1689	ENSG00000100744	25.9107	0.0695187	0.486996	0.14275	0.886488	0.970953	PLLP
1690	ENSG00000100749	23.292	0.545643	0.553616	0.985597	0.324331	0.695531	HSP90B1
1691	ENSG00000100764	13.6283	0.528371	0.707428	0.74689	0.45513	0.797994	PRKAA2
1692	ENSG00000100767	12.1542	-0.315365	0.803269	-0.392602	0.694613	0.916199	EBPL
1693	ENSG00000100784	7.71848	-1.85741	0.976384	-1.90233	0.0571279	0.275791	SKAP2
1694	ENSG00000100796	64.7525	0.655701	0.316046	2.0747	0.0380142	0.211845	CDCA8
1695	ENSG00000100802	5.33725	-1.4531	1.11732	-1.30053	0.193419	NA	HACE1
1696	ENSG00000100804	202.007	0.2454	0.185577	1.32236	0.186047	0.54197	PRCC
1697	ENSG00000100811	219.79	-0.0168091	0.176946	-0.0949955	0.924318	0.981263	LOC124909320
1698	ENSG00000100813	95.1599	-0.168335	0.275984	-0.609947	0.541897	0.846418	PKP3
1699	ENSG00000100814	45.2256	-0.568579	0.396333	-1.4346	0.151401	0.492372	PELI2
1700	ENSG00000100815	158.82	-0.3385	0.206947	-1.63568	0.101907	0.388552	RPL14
1701	ENSG00000100823	127.948	-0.341854	0.229282	-1.49098	0.135968	0.464833	APAF1
1702	ENSG00000100836	6.67999	-0.228346	0.949966	-0.240372	0.810042	0.954022	TRIM26
1703	ENSG00000100842	8.55291	-0.64742	0.860732	-0.752174	0.451947	0.796129	INSL5
1704	ENSG00000100852	172.168	-0.288676	0.199617	-1.44615	0.148134	0.487987	ARF4
1705	ENSG00000100865	29.7286	0.252201	0.465476	0.541814	0.587947	0.871039	PHF20L1
1706	ENSG00000100867	3.99068	-0.850367	1.24978	-0.680416	0.496241	NA	PAN2
1707	ENSG00000100883	92.6564	0.530123	0.266621	1.9883	0.0467781	0.241869	SLC9A2
1708	ENSG00000100888	46.2196	-0.0983879	0.37306	-0.263732	0.791986	0.949893	KNL1
1709	ENSG00000100889	30.2475	-0.93105	0.464772	-2.00324	0.0451513	0.236978	NR4A2
1710	ENSG00000100890	3.86985	1.04578	1.32255	0.790732	0.429101	NA	NCR1
1711	ENSG00000100897	17.5525	-0.320163	0.594352	-0.538675	0.590111	0.871937	ASB13
1712	ENSG00000100906	138.189	1.69111	0.234024	7.22624	4.96561e-13	4.68868e-11	PPP1R12A
1713	ENSG00000100908	7.97249	-0.138024	0.875761	-0.157604	0.874769	0.968052	COMMD9
1714	ENSG00000100911	33.0918	0.684121	0.43749	1.56374	0.117879	0.425735	PRKCI
1715	ENSG00000100916	20.6493	0.431203	0.547382	0.787756	0.43084	0.780455	QTRT1
1716	ENSG00000100918	5.1011	-2.12974	1.19698	-1.77927	0.0751962	NA	SECISBP2L
1717	ENSG00000100926	7.77043	0.815723	0.90745	0.898918	0.368696	0.732341	RAMP3
1718	ENSG00000100934	196.622	0.439905	0.190029	2.31494	0.020616	0.13658	OLIG2
1719	ENSG00000100941	180.089	-0.106095	0.203642	-0.52099	0.602374	0.878536	PHEX
1720	ENSG00000100949	7.68216	-0.398552	0.889028	-0.4483	0.653937	0.900568	PSMB9
1721	ENSG00000100968	28.8491	-0.615294	0.469605	-1.31024	0.190116	0.548377	MYO5A
1722	ENSG00000100982	26.2115	-0.496186	0.496332	-0.999706	0.317453	0.68923	KIF17
1723	ENSG00000100983	23.4847	0.263667	0.515588	0.511391	0.609077	0.881782	GPR39
1724	ENSG00000100985	5.02887	2.4685	1.27216	1.94041	0.0523304	NA	MAT1A
1725	ENSG00000100991	46.9066	0.121517	0.377944	0.321522	0.747815	0.935304	HYPK
1726	ENSG00000100994	48.5317	0.410169	0.362665	1.13099	0.25806	0.632589	PSMA6
1727	ENSG00000100997	50.4712	0.175261	0.353187	0.496228	0.619734	0.885874	FKBP8
1728	ENSG00000101000	6.73224	2.45852	1.09996	2.23511	0.0254104	0.160588	RAMP1
1729	ENSG00000101003	11.9342	0.921061	0.729523	1.26255	0.20675	0.571997	AKAP12
1730	ENSG00000101004	25.2652	-1.49566	0.528348	-2.83082	0.00464285	0.0462402	MAP4K1
1731	ENSG00000101019	24.4884	-0.436889	0.509079	-0.858194	0.390785	0.751574	FBXL12
1732	ENSG00000101040	59.9589	-0.346199	0.351371	-0.985281	0.324486	0.695531	WWC1
1733	ENSG00000101052	60.1741	-0.50524	0.325522	-1.55209	0.12064	0.432526	ICOS
1734	ENSG00000101057	15.5102	3.80521	0.909578	4.18349	2.87065e-05	0.000689236	MN1
1735	ENSG00000101079	28.3351	0.301139	0.467942	0.643538	0.519875	0.833384	TRPV5
1736	ENSG00000101096	13.2808	0.860945	0.702009	1.2264	0.220047	0.588471	MYO1C
1737	ENSG00000101104	2.93803	0.36599	1.42644	0.256576	0.797506	NA	LMAN1L
1738	ENSG00000101109	43.7735	0.114288	0.379902	0.300834	0.763541	0.940184	SMN1
1739	ENSG00000101115	13.897	0.661024	0.673149	0.981989	0.326105	0.696467	PCDHGA11
1740	ENSG00000101126	104.535	-0.594339	0.257839	-2.30507	0.0211624	0.13938	BLTP3B
1741	ENSG00000101132	86.6676	-0.12193	0.273244	-0.446232	0.65543	0.900711	PAFAH1B1
1742	ENSG00000101134	7.59035	1.37091	0.958874	1.42971	0.152799	0.494233	TMEM40
1743	ENSG00000101138	25.8192	-0.389997	0.501592	-0.777519	0.436852	0.785263	CSN2
1744	ENSG00000101144	20.2724	-0.467114	0.559745	-0.834511	0.403993	0.760293	BLK
1745	ENSG00000101146	37.7133	0.0858768	0.406083	0.211476	0.832516	0.959181	PWAR5
1746	ENSG00000101150	101.722	0.236096	0.269896	0.874766	0.381701	0.743115	PPP1R11
1747	ENSG00000101152	33.3084	-0.0901416	0.434167	-0.20762	0.835526	0.960195	DIPK2B
1748	ENSG00000101160	9.45758	-0.728712	0.825209	-0.883063	0.377202	0.739199	CTBS
1749	ENSG00000101161	53.4025	-0.450868	0.354347	-1.27239	0.203235	0.567023	CTDNEP1
1750	ENSG00000101166	43.3318	0.471193	0.388412	1.21313	0.225082	0.594008	LGALSL
1751	ENSG00000101181	19.7965	0.427094	0.565976	0.754616	0.45048	0.795746	PGLS
1752	ENSG00000101182	477.315	0.596168	0.130272	4.57631	4.73244e-06	0.0001404	PRB2
1753	ENSG00000101189	25.1842	0.417159	0.517	0.806884	0.419733	0.772168	TOR4A
1754	ENSG00000101190	6.79724	-1.13266	0.974759	-1.16199	0.245238	0.615444	GPNMB
1755	ENSG00000101191	40.8444	-0.038868	0.389406	-0.0998135	0.920492	0.981263	CLPX
1756	ENSG00000101193	55.4283	-0.345693	0.336279	-1.028	0.303951	0.676366	ARMCX6
1757	ENSG00000101194	4.62341	1.75703	1.24482	1.41147	0.158106	NA	SEMA6A
1758	ENSG00000101198	16.7219	-0.093422	0.618563	-0.151031	0.879951	0.969465	OR5P3
1759	ENSG00000101199	53.4543	0.214061	0.35331	0.605873	0.544599	0.847269	ARL8B
1760	ENSG00000101216	13.4484	-0.455904	0.701029	-0.650336	0.515475	0.831251	SAMM50
1761	ENSG00000101220	34.402	0.0873473	0.435569	0.200536	0.841061	0.960318	ANLN
1762	ENSG00000101224	16.4495	1.81211	0.66485	2.72559	0.00641876	0.0598597	CD58
1763	ENSG00000101236	41.5346	0.78407	0.397379	1.9731	0.048484	0.247717	CLP1
1764	ENSG00000101246	20.1589	0.164603	0.55419	0.297015	0.766455	0.941373	TOMM70
1765	ENSG00000101247	14.4309	-0.138239	0.662991	-0.208508	0.834832	0.959959	NSD1
1766	ENSG00000101255	27.5745	0.608372	0.498207	1.22112	0.22204	0.589944	RTN4
1767	ENSG00000101266	113.104	-0.0458106	0.241037	-0.190057	0.849265	0.962904	CRYGC
1768	ENSG00000101290	33.8475	0.0735087	0.442695	0.166048	0.868119	0.966226	PPFIA1
1769	ENSG00000101294	313.609	0.837809	0.158429	5.28823	1.23507e-07	4.93023e-06	IFT74
1770	ENSG00000101298	6.76474	-1.12539	0.976304	-1.15271	0.24903	0.619414	RPH3AL
1771	ENSG00000101310	47.8993	0.452784	0.382694	1.18315	0.236751	0.606732	SSX3
1772	ENSG00000101333	38.0325	0.730992	0.411986	1.77431	0.0760114	0.331945	PDPK1
1773	ENSG00000101335	413.922	-0.117489	0.142304	-0.825621	0.409019	0.764915	OPTN
1774	ENSG00000101337	94.8864	-0.363396	0.26701	-1.36098	0.17352	0.525429	MPDU1
1775	ENSG00000101343	32.079	0.36283	0.444385	0.816476	0.414228	0.767838	PRH1-TAS2R14
1776	ENSG00000101346	55.1111	0.524463	0.342201	1.53262	0.12537	0.442695	SEPTIN8
1777	ENSG00000101347	13.9118	0.585738	0.710217	0.824731	0.409524	0.765422	DDAH2
1778	ENSG00000101350	53.0721	0.567793	0.354084	1.60356	0.108812	0.404106	DNAJA3
1779	ENSG00000101353	2.77588	-0.950779	1.50596	-0.631345	0.527815	NA	TSPY26P
1780	ENSG00000101361	113.075	0.75952	0.246073	3.08656	0.00202489	0.0243086	SPRY1
1781	ENSG00000101363	40.7164	0.20754	0.391613	0.529962	0.596138	0.873873	LRRC7
1782	ENSG00000101365	39.141	-0.234354	0.402046	-0.582905	0.559957	0.854871	HSF4
1783	ENSG00000101367	148.566	0.438055	0.21725	2.01637	0.0437617	0.232041	HHLA3
1784	ENSG00000101384	33.9028	-0.266413	0.429872	-0.61975	0.535422	0.84355	JAG1
1785	ENSG00000101391	19.3102	0.0877843	0.571785	0.153527	0.877983	0.968523	CYB5R4
1786	ENSG00000101400	9.18894	-0.989824	0.844403	-1.17222	0.24111	0.611492	SHH
1787	ENSG00000101407	15.0345	0.203644	0.64212	0.317143	0.751135	0.936939	OR7E22P
1788	ENSG00000101412	13.3148	3.58282	0.941419	3.80577	0.000141366	0.00275987	DPYSL3
1789	ENSG00000101413	18.2647	-0.48586	0.593742	-0.818301	0.413186	0.767731	ERGIC1
1790	ENSG00000101417	6.51067	-0.36037	0.967731	-0.372386	0.709605	NA	SLC27A4
1791	ENSG00000101421	87.7541	0.126881	0.276169	0.459433	0.645923	0.896341	OR10P1
1792	ENSG00000101439	123.557	-0.285853	0.230008	-1.2428	0.213943	0.581573	CSF3R
1793	ENSG00000101442	8.02456	0.695945	0.885489	0.785945	0.4319	0.781046	DCAF10
1794	ENSG00000101444	141.232	-0.0640027	0.223045	-0.28695	0.77415	0.942748	AHCY
1795	ENSG00000101447	3.32733	3.58323	1.8547	1.93197	0.0533633	NA	ELL3
1796	ENSG00000101452	7.76884	-0.423456	0.90008	-0.470465	0.638023	0.894679	COG6
1797	ENSG00000101457	46.3379	0.236477	0.376049	0.628845	0.52945	0.839977	KCNG4
1798	ENSG00000101460	38.8736	-0.919832	0.44425	-2.07053	0.038403	0.213346	RHNO1
1799	ENSG00000101464	22.5114	0.219218	0.525859	0.416877	0.676769	0.907986	PSMB3P1
1800	ENSG00000101470	13.2051	-1.86067	0.739543	-2.51597	0.0118704	0.0924384	VPS72
1801	ENSG00000101474	64.5325	0.487291	0.314438	1.54972	0.121208	0.433295	BCAP29
1802	ENSG00000101493	25.9703	-0.745834	0.495793	-1.50432	0.132498	0.457696	ENTREP1
1803	ENSG00000101544	38.382	0.21279	0.403137	0.527836	0.597614	0.874991	TRIM31
1804	ENSG00000101546	18.9043	0.143564	0.578682	0.248088	0.804067	0.952825	LILRP2
1805	ENSG00000101557	155.285	0.284136	0.210609	1.34912	0.177299	0.530816	TRIM24
1806	ENSG00000101558	163.006	0.127569	0.202087	0.631256	0.527873	0.83906	CCNA1
1807	ENSG00000101574	5.5949	1.37635	1.08962	1.26315	0.206536	NA	SLC25A19
1808	ENSG00000101577	38.013	-0.00717835	0.422647	-0.0169843	0.986449	0.996051	DDX23
1809	ENSG00000101596	73.1212	0.161387	0.295944	0.545331	0.585526	0.869867	RBM34
1810	ENSG00000101608	862.35	0.544653	0.103641	5.25518	1.47882e-07	5.78565e-06	HMG20A
1811	ENSG00000101624	5.67606	0.504154	1.0408	0.484393	0.628107	NA	ZXDC
1812	ENSG00000101639	9.08632	0.426279	0.820307	0.519658	0.603302	0.879188	WDR74
1813	ENSG00000101654	59.0735	-0.502868	0.333249	-1.50898	0.131303	0.455457	IRS4
1814	ENSG00000101665	25.6292	0.415267	0.505011	0.822293	0.41091	0.766844	LFNG
1815	ENSG00000101670	7.18272	1.36624	1.00505	1.35937	0.174028	0.526644	SLC16A6
1816	ENSG00000101745	156.248	-0.210423	0.212056	-0.9923	0.321051	0.692262	ATF6
1817	ENSG00000101751	14.9844	-1.32635	0.668262	-1.98477	0.04717	0.243027	BTG3
1818	ENSG00000101752	101.177	-0.0988514	0.25299	-0.390732	0.695995	0.916902	UBQLN4
1819	ENSG00000101773	32.0158	0.951624	0.451345	2.10842	0.0349947	0.199332	TWF1
1820	ENSG00000101782	53.7123	0.325934	0.342497	0.951641	0.341279	0.708804	KCNAB2
1821	ENSG00000101811	12.2894	0.695379	0.715264	0.9722	0.330951	0.699731	CSN2
1822	ENSG00000101825	195.104	-0.838526	0.193758	-4.3277	1.50676e-05	0.000391439	CABIN1
1823	ENSG00000101843	149.217	-0.337292	0.212388	-1.58809	0.112265	0.413052	PRKCA
1824	ENSG00000101844	26.3145	0.446101	0.485869	0.918152	0.35854	0.722868	TPGS1
1825	ENSG00000101846	6.30685	1.31952	1.01949	1.29429	0.195565	NA	ARHGDIG
1826	ENSG00000101849	116.074	-0.070109	0.241964	-0.289749	0.772008	0.942456	SRPK1
1827	ENSG00000101850	3.73656	-0.710677	1.28163	-0.554512	0.579228	NA	NFKB1
1828	ENSG00000101856	273.515	0.103965	0.166141	0.625762	0.531471	0.841374	AGR2
1829	ENSG00000101868	19.8165	1.04279	0.625161	1.66804	0.0953084	0.375875	PHKA1
1830	ENSG00000101871	73.2222	-0.654554	0.304398	-2.15032	0.0315295	0.185401	MAGEA6
1831	ENSG00000101882	43.0253	0.0426838	0.385862	0.110619	0.911918	0.979825	JMJD4
1832	ENSG00000101888	24.3373	-0.0732355	0.504296	-0.145223	0.884535	0.970628	MCM10
1833	ENSG00000101901	40.1034	0.859393	0.401086	2.14267	0.0321398	0.188201	LILRP2
1834	ENSG00000101911	48.7031	0.373802	0.359106	1.04093	0.29791	0.670212	PPP1R2
1835	ENSG00000101928	50.363	0.682015	0.356709	1.91196	0.0558807	0.272062	TBC1D22B
1836	ENSG00000101935	59.5181	0.764649	0.330711	2.31214	0.0207701	0.137348	PPP6R2
1837	ENSG00000101940	39.7233	-0.619528	0.401674	-1.54237	0.122985	0.437486	OSTC
1838	ENSG00000101945	3.06239	5.00749	1.95152	2.56594	0.0102896	NA	SNTB1
1839	ENSG00000101955	73.7885	-0.291115	0.292892	-0.993934	0.320255	0.691815	LST1
1840	ENSG00000101966	164.472	0.126129	0.201755	0.62516	0.531866	0.841692	APBA1
1841	ENSG00000101972	231.754	-0.138759	0.176241	-0.787326	0.431091	0.780516	TACC3
1842	ENSG00000101974	67.8847	0.443222	0.321153	1.3801	0.167557	0.51677	LINC00926
1843	ENSG00000101986	8.2681	-0.397091	0.865859	-0.45861	0.646514	0.896527	ABCD1
1844	ENSG00000101997	3.21026	0.538528	1.3748	0.391714	0.69527	NA	IGHD1-7
1845	ENSG00000102007	2.66222	0.703584	1.52263	0.462083	0.644021	NA	CFP
1846	ENSG00000102024	189.21	-0.0945638	0.194936	-0.485102	0.627604	0.887981	PFDN4
1847	ENSG00000102030	58.2037	0.261879	0.334423	0.783077	0.433582	0.782991	ZYX
1848	ENSG00000102034	24.3715	1.21873	0.554108	2.19944	0.027847	0.170378	EIF2D
1849	ENSG00000102038	334.131	0.0438175	0.150582	0.290988	0.77106	0.941885	SEMA3F
1850	ENSG00000102054	263.076	-0.164189	0.167148	-0.982298	0.325953	0.696293	PTK7
1851	ENSG00000102078	12.6408	1.3122	0.723055	1.81481	0.0695536	0.313206	SNX4
1852	ENSG00000102081	101.624	-0.493601	0.254186	-1.94189	0.0521503	0.259562	FGL1
1853	ENSG00000102096	7.54875	0.953669	0.918875	1.03787	0.299332	0.671432	ZNF266
1854	ENSG00000102098	8.99275	-0.145154	0.837067	-0.173408	0.862331	0.965342	ACTR1A
1855	ENSG00000102100	71.7714	-0.334482	0.297174	-1.12554	0.260359	0.634462	TMSB4XP4
1856	ENSG00000102103	65.9534	0.0833063	0.315476	0.264066	0.791729	0.949882	NUP58
1857	ENSG00000102109	4.50816	0.483638	1.21982	0.396482	0.69175	NA	SNORA69
1858	ENSG00000102119	89.434	0.0979547	0.267663	0.365963	0.714393	0.926469	EFNB2
1859	ENSG00000102125	11.4097	-0.374961	0.733045	-0.511511	0.608993	0.881782	SRF
1860	ENSG00000102144	279.754	0.980273	0.16393	5.97981	2.23392e-09	1.19223e-07	PAX2
1861	ENSG00000102158	108.651	0.359584	0.266287	1.35036	0.1769	0.530105	OR7E110P
1862	ENSG00000102172	371.471	0.0888493	0.147104	0.603991	0.54585	0.848189	SRSF7
1863	ENSG00000102178	22.8122	0.477777	0.525482	0.909218	0.363235	0.728155	LUZP1
1864	ENSG00000102181	62.889	-0.890144	0.32051	-2.77727	0.00548175	0.052983	POLR1HASP
1865	ENSG00000102189	226.006	0.392656	0.184526	2.12791	0.0333444	0.193098	TFEB
1866	ENSG00000102218	27.7528	0.418278	0.47281	0.884665	0.376338	0.738684	RBM4
1867	ENSG00000102221	6.85484	0.500726	0.953992	0.524874	0.599671	0.876957	SPTLC2
1868	ENSG00000102225	136.769	-0.0168601	0.221355	-0.0761677	0.939286	0.984664	OCM2
1869	ENSG00000102226	181.194	-0.678021	0.196305	-3.45391	0.000552521	0.00863974	ZP2
1870	ENSG00000102230	13.618	-1.02025	0.702311	-1.4527	0.146307	0.484565	LRAT
1871	ENSG00000102241	253.348	-0.433305	0.175179	-2.4735	0.0133796	0.100603	SNORA73B
1872	ENSG00000102265	399.376	2.20708	0.154273	14.3063	1.99727e-46	2.17925e-43	TBCD
1873	ENSG00000102287	5.19826	-1.09984	1.11805	-0.983719	0.325254	NA	NR5A2
1874	ENSG00000102309	65.4842	-0.0691616	0.312278	-0.221475	0.824723	0.957982	PDE4C
1875	ENSG00000102312	6.99012	-0.136174	0.935832	-0.145511	0.884307	0.970628	TRPV4
1876	ENSG00000102316	580.52	-0.581229	0.11946	-4.86549	1.14176e-06	3.8796e-05	PDLIM5
1877	ENSG00000102317	324.307	0.225896	0.15157	1.49037	0.136126	0.464959	PTN
1878	ENSG00000102349	2.84987	-1.5808	1.55818	-1.01452	0.310336	NA	KDELR3
1879	ENSG00000102359	50.6209	1.69259	0.379531	4.45969	8.20789e-06	0.000228981	OR2T1
1880	ENSG00000102384	6.81329	0.745073	0.981376	0.759212	0.447726	0.794052	FOXE1
1881	ENSG00000102390	42.6682	0.349257	0.3861	0.904577	0.36569	0.730612	TAX1BP3
1882	ENSG00000102393	18.9891	1.21991	0.588927	2.07142	0.03832	0.213082	GBE1
1883	ENSG00000102401	131.706	-0.292761	0.225171	-1.30017	0.193543	0.554431	ZDHHC9
1884	ENSG00000102409	118.82	-0.0796766	0.236145	-0.337405	0.735812	0.930969	URGCP
1885	ENSG00000102468	20.2493	-0.522179	0.556928	-0.937605	0.348447	0.714204	HPN
1886	ENSG00000102471	91.901	0.666821	0.27109	2.45977	0.0139024	0.103269	ATP6V1H
1887	ENSG00000102531	86.9113	-0.316965	0.280554	-1.12978	0.258569	0.63273	DNAJB4
1888	ENSG00000102543	8.57801	0.635384	0.849231	0.748188	0.454347	0.797793	ORAI2
1889	ENSG00000102547	9.66145	0.378921	0.809023	0.468368	0.639521	0.894726	ATOSB
1890	ENSG00000102554	28.0742	-0.294437	0.488145	-0.603175	0.546392	0.848222	BPI
1891	ENSG00000102572	4.13843	0.409719	1.21736	0.336563	0.736446	NA	ST7-OT3
1892	ENSG00000102580	137.529	0.406482	0.220838	1.84063	0.0656757	0.302059	PPARG
1893	ENSG00000102595	59.269	0.207533	0.33606	0.617548	0.536873	0.844346	LRRC1
1894	ENSG00000102606	20.2166	-0.121773	0.56552	-0.215329	0.82951	0.958756	ASMTL
1895	ENSG00000102699	23.9765	0.538014	0.511707	1.05141	0.293069	0.666404	PARP4
1896	ENSG00000102710	11.0671	-0.0482134	0.746632	-0.0645746	0.948513	0.987322	MOCOS
1897	ENSG00000102738	45.0209	-0.643833	0.382106	-1.68496	0.0919966	0.369885	RBX1
1898	ENSG00000102743	5.34635	-0.857194	1.10369	-0.776665	0.437356	NA	FIG4
1899	ENSG00000102753	163.537	0.274006	0.216017	1.26844	0.20464	0.568974	KIR2DS4
1900	ENSG00000102755	99.5306	0.509988	0.264456	1.92844	0.0537999	0.265218	FGF11
1901	ENSG00000102760	13.0878	1.83762	0.751126	2.44649	0.0144256	0.106033	TRBV18
1902	ENSG00000102763	19.3533	0.736083	0.57007	1.29122	0.196629	0.558869	KLF8
1903	ENSG00000102780	27.0623	0.0953093	0.48582	0.196182	0.844468	0.961358	MANEAL
1904	ENSG00000102781	22.7741	0.29667	0.538581	0.550836	0.581746	0.867517	OR10W1
1905	ENSG00000102786	31.8286	0.614649	0.460137	1.3358	0.181616	0.53642	DNAAF9
1906	ENSG00000102796	5.94448	-1.388	1.10509	-1.256	0.209116	NA	MLPH
1907	ENSG00000102802	7.27663	1.58015	0.972232	1.62528	0.104104	0.393949	CIAO2A
1908	ENSG00000102804	153.794	-0.943092	0.210573	-4.4787	7.5098e-06	0.000211914	TMEFF1
1909	ENSG00000102805	23.1851	-0.295727	0.52584	-0.56239	0.573851	0.862313	CLCA1
1910	ENSG00000102858	45.3343	-0.201505	0.370951	-0.543212	0.586984	0.870687	EFR3B
1911	ENSG00000102870	27.2086	0.0824397	0.475793	0.173268	0.862441	0.965342	PDXDC1
1912	ENSG00000102871	7.35598	0.650268	0.936041	0.6947	0.487243	0.815042	CUL1
1913	ENSG00000102882	28.1188	0.335998	0.490162	0.685483	0.493039	0.817096	POU3F3
1914	ENSG00000102893	55.587	-0.556597	0.339043	-1.64167	0.100658	0.386117	PCBD1
1915	ENSG00000102897	30.1772	0.0650043	0.457391	0.14212	0.886985	0.971145	SMG9
1916	ENSG00000102898	274.948	0.277828	0.170423	1.63022	0.103054	0.391334	LPGAT1
1917	ENSG00000102900	55.7437	0.180722	0.335963	0.537923	0.59063	0.872179	NCR1
1918	ENSG00000102901	22.3182	0.295008	0.529995	0.556624	0.577784	0.86531	FAT4
1919	ENSG00000102908	46.0729	0.258237	0.382462	0.675195	0.499552	0.821104	TOMM40
1920	ENSG00000102910	49.6137	0.0996338	0.365905	0.272294	0.785396	0.946812	TMPRSS5
1921	ENSG00000102921	47.0968	-0.573304	0.375878	-1.52524	0.127199	0.447064	NCR1
1922	ENSG00000102934	4.73872	-0.89778	1.14263	-0.785716	0.432034	NA	TFPT
1923	ENSG00000102935	26.5007	-1.5072	0.517778	-2.91089	0.00360398	0.0385427	SLCO2B1
1924	ENSG00000102967	5.68682	-0.245661	1.02883	-0.238777	0.811278	NA	DDX3X
1925	ENSG00000102974	64.9218	0.0210797	0.312843	0.067381	0.946278	0.986823	NDC80
1926	ENSG00000102977	8.7475	-0.712794	0.840311	-0.84825	0.396299	0.755074	FKBP10
1927	ENSG00000102978	42.3298	0.123477	0.385683	0.320151	0.748854	0.935467	SERPINA4
1928	ENSG00000102996	5.81129	-1.03836	1.04578	-0.992907	0.320755	NA	MAZ
1929	ENSG00000103005	57.8885	0.469833	0.333746	1.40776	0.159203	0.504715	SLC2A11
1930	ENSG00000103018	109.316	-0.0801376	0.246218	-0.325474	0.744822	0.933642	TREML2
1931	ENSG00000103024	10.8005	-1.32793	0.777015	-1.70901	0.0874488	0.359008	NDUFA2
1932	ENSG00000103034	11.6529	0.632902	0.748252	0.84584	0.397642	0.755765	PROK2
1933	ENSG00000103035	40.866	0.894217	0.39999	2.2356	0.0253782	0.160576	PRKAR2A
1934	ENSG00000103037	4.27742	0.0124518	1.21499	0.0102485	0.991823	NA	OR5P1P
1935	ENSG00000103042	29.2813	0.341053	0.461686	0.738711	0.460082	0.801918	SYTL2
1936	ENSG00000103043	21.4894	-0.396895	0.553206	-0.717444	0.4731	0.810442	PNPO
1937	ENSG00000103047	7.06747	0.595201	0.936916	0.635277	0.525248	0.836837	WNK4
1938	ENSG00000103051	23.2918	-0.191571	0.53156	-0.360393	0.718553	0.927477	CBX7
1939	ENSG00000103064	18.3618	0.382305	0.595096	0.642425	0.520597	0.833476	TNFRSF14
1940	ENSG00000103066	11.954	0.793829	0.726069	1.09332	0.274251	0.648682	TBC1D30
1941	ENSG00000103091	23.2106	-0.720253	0.519073	-1.38757	0.165267	0.513528	TSEN34
1942	ENSG00000103111	24.4652	0.0196213	0.501426	0.039131	0.968786	0.992745	HNRNPUL1
1943	ENSG00000103121	33.0451	0.346411	0.436059	0.794413	0.426955	0.777731	DCP1A
1944	ENSG00000103126	31.8985	-0.0544002	0.442585	-0.122915	0.902175	0.976885	MAPKAPK3
1945	ENSG00000103145	88.0619	-1.98066	0.297639	-6.65459	2.84094e-11	1.93736e-09	RETREG1
1946	ENSG00000103148	34.9902	-0.3379	0.436465	-0.774176	0.438827	0.786365	ZNF559-ZNF177
1947	ENSG00000103160	14.0631	-0.647282	0.701039	-0.923317	0.355842	0.719746	POLR1HASP
1948	ENSG00000103168	7.58501	-0.928987	0.913692	-1.01674	0.309277	0.681423	MBTPS1
1949	ENSG00000103174	5.90674	0.112882	1.02547	0.110078	0.912347	NA	CDIP1
1950	ENSG00000103175	14.0867	-0.557145	0.672606	-0.828338	0.407479	0.76378	DENND11
1951	ENSG00000103187	325.693	0.589521	0.156296	3.77181	0.000162065	0.00309626	ZNF423
1952	ENSG00000103194	71.9481	0.391137	0.301455	1.2975	0.19446	0.555758	IL18R1
1953	ENSG00000103196	32.0321	-0.238778	0.438923	-0.544008	0.586436	0.870254	PRRT1
1954	ENSG00000103197	23.3569	-0.733331	0.524131	-1.39913	0.161773	0.508199	TFF3
1955	ENSG00000103199	12.12	0.285725	0.719729	0.39699	0.691375	0.914486	STX12
1956	ENSG00000103202	134.347	0.101514	0.23675	0.428782	0.668082	0.904318	NDUFA3
1957	ENSG00000103222	27.9171	0.458141	0.481966	0.950567	0.341824	0.708804	ME2
1958	ENSG00000103227	9.62332	-0.47493	0.821952	-0.577808	0.563394	0.856356	IL21
1959	ENSG00000103241	50.291	0.580062	0.361102	1.60637	0.108194	0.403058	FDFT1
1960	ENSG00000103245	12.7849	0.110557	0.703426	0.157169	0.875112	0.968052	NGB
1961	ENSG00000103248	7.43509	-1.3241	0.953765	-1.38828	0.165051	0.513398	LY6G6D
1962	ENSG00000103249	7.81933	-0.80413	0.898129	-0.89534	0.370605	0.734628	CKB
1963	ENSG00000103253	2.89295	1.47027	1.51283	0.971866	0.331117	NA	TRIM7
1964	ENSG00000103254	10.433	0.399908	0.807218	0.495415	0.620307	0.885874	FKBPL
1965	ENSG00000103257	123.205	0.80994	0.233209	3.47302	0.000514644	0.00813816	ZNF180
1966	ENSG00000103260	16.1736	0.412261	0.619014	0.665996	0.505413	0.825268	MCCC2
1967	ENSG00000103264	11.1015	0.0625238	0.755584	0.0827491	0.934051	0.982923	APOO
1968	ENSG00000103275	141.521	-0.0619816	0.216156	-0.286745	0.774308	0.942748	TLR4
1969	ENSG00000103319	11.3988	-0.365864	0.742462	-0.492772	0.622174	0.886188	TRAJ34
1970	ENSG00000103326	23.1456	0.920627	0.528649	1.74147	0.0816009	0.344643	ST3GAL1
1971	ENSG00000103335	12.6263	1.05459	0.717176	1.47048	0.141432	0.475799	BAG5
1972	ENSG00000103342	196.136	0.782185	0.190606	4.10366	4.06657e-05	0.000941833	GPR37
1973	ENSG00000103343	9.0014	0.136262	0.851787	0.159971	0.872904	0.968034	USH2A
1974	ENSG00000103351	24.1896	-0.997802	0.516082	-1.93342	0.0531847	0.263183	DUSP12
1975	ENSG00000103353	90.7773	0.0263821	0.270081	0.0976822	0.922185	0.981263	CDCA7L
1976	ENSG00000103356	14.3661	-0.399864	0.679048	-0.58886	0.555955	0.853731	TNFRSF13C
1977	ENSG00000103363	245.35	-0.221063	0.172968	-1.27806	0.20123	0.565288	SSR4
1978	ENSG00000103365	27.4839	-0.106873	0.493831	-0.216416	0.828664	0.958575	NRM
1979	ENSG00000103381	14.0054	0.637446	0.685527	0.929863	0.352442	0.71652	SPDL1
1980	ENSG00000103404	9.74602	1.6577	0.902438	1.83692	0.0662224	0.303485	TRIM39
1981	ENSG00000103415	44.734	0.0210419	0.37628	0.0559207	0.955405	0.988885	HLA-DQB1
1982	ENSG00000103423	28.9549	0.92086	0.477589	1.92814	0.0538374	0.265268	PEX11A
1983	ENSG00000103429	72.7176	0.200509	0.29663	0.675958	0.499067	0.821104	PODXL2
1984	ENSG00000103449	23.4448	0.0344487	0.522974	0.0658708	0.947481	0.986823	RPL10
1985	ENSG00000103479	8.88797	-0.271656	0.834996	-0.325339	0.744925	0.933652	PTMS
1986	ENSG00000103485	222.871	-2.20165	0.196719	-11.1918	4.47044e-29	1.37187e-26	CIC
1987	ENSG00000103489	3.33291	-1.32125	1.4001	-0.943679	0.345334	NA	GPAM
1988	ENSG00000103490	5.28301	-2.69339	1.26766	-2.1247	0.0336117	NA	TRBC1
1989	ENSG00000103494	23.1998	0.182245	0.514907	0.353939	0.723385	0.928926	MAPKBP1
1990	ENSG00000103496	36.318	1.43865	0.435012	3.30714	0.000942533	0.013453	SMS
1991	ENSG00000103502	53.8294	-0.0204224	0.353127	-0.057833	0.953882	0.988736	RASA4B
1992	ENSG00000103507	35.7613	0.255082	0.419844	0.607565	0.543476	0.846491	SMC4
1993	ENSG00000103510	23.4074	-0.669983	0.526708	-1.27202	0.203366	0.567023	LRRC3
1994	ENSG00000103512	30.8838	0.766646	0.455397	1.68347	0.0922843	0.370344	FSTL4
1995	ENSG00000103540	11.8748	-0.126023	0.718203	-0.17547	0.860711	0.96489	STX8
1996	ENSG00000103544	28.4363	-0.335779	0.469155	-0.715709	0.474171	0.811135	GSDMB
1997	ENSG00000103550	41.3831	0.189129	0.390567	0.484242	0.628214	0.888256	PAGE2B
1998	ENSG00000103591	41.5852	0.403553	0.396352	1.01817	0.308598	0.680546	TSEN34
1999	ENSG00000103642	40.3972	-0.279155	0.396426	-0.704178	0.481322	0.814262	TMEM67
[truncated: 9,897 more rows]

## Sheet: DEG_EZIMR90_Y_vs_A
	GeneID	baseMean	log2FoldChange	lfcSE	stat	pvalue	padj	GeneName
1	ENSG00000000003	66.8478	0.396753	0.312713	1.26875	0.204532	0.99997	ZEB1
2	ENSG00000000005	381.363	0.128572	0.14168	0.907483	0.364152	0.99997	UVSSA
3	ENSG00000000419	86.3388	-0.151774	0.271746	-0.558516	0.576492	0.99997	APOL1
4	ENSG00000000457	3.87149	-0.879646	1.31283	-0.67004	0.502832	NA	NXF2
5	ENSG00000000971	21.0284	0.0842927	0.556199	0.151551	0.879541	NA	GYG1
6	ENSG00000001036	82.8762	-0.0732323	0.276113	-0.265226	0.790835	0.99997	FLII
7	ENSG00000001084	15.9024	0.164739	0.614502	0.268086	0.788633	NA	GBP3
8	ENSG00000001167	26.07	0.529898	0.500716	1.05828	0.289928	NA	NAP1L2
9	ENSG00000001460	7.22578	0.155708	0.946253	0.164552	0.869297	NA	C19orf48P
10	ENSG00000001461	30.8826	-0.00122498	0.444909	-0.00275334	0.997803	NA	PCDHB8
11	ENSG00000001497	41.6396	0.306178	0.388142	0.788831	0.430211	0.99997	ACAD10
12	ENSG00000001561	6.91578	0.0429749	0.942357	0.0456036	0.963626	NA	ADAMTS8
13	ENSG00000001617	28.3931	0.254465	0.462731	0.549919	0.582375	NA	RRAD
14	ENSG00000001629	99.5573	0.00220553	0.256727	0.00859098	0.993145	0.99997	RNF138
15	ENSG00000001631	14.8186	-0.572732	0.643623	-0.889856	0.373543	NA	RUNX1
16	ENSG00000002016	3.49517	0.253765	1.31361	0.193182	0.846817	NA	PSMD8
17	ENSG00000002330	53.4202	0.136262	0.353727	0.385218	0.700076	0.99997	AVP
18	ENSG00000002549	59.1372	0.158242	0.325722	0.485819	0.627095	0.99997	ANKRD11
19	ENSG00000002586	584.814	0.215835	0.121168	1.78128	0.0748666	0.99997	SMAD7
20	ENSG00000002834	59.7627	-0.0578408	0.339657	-0.170292	0.864781	0.99997	KIR3DL2
21	ENSG00000002919	13.4012	0.0418863	0.699237	0.0599029	0.952233	NA	TRAJ26
22	ENSG00000002933	8.681	0.00945611	0.857682	0.0110252	0.991203	NA	SSH3
23	ENSG00000003056	38.6484	0.107042	0.414311	0.258361	0.796129	0.99997	LCN2
24	ENSG00000003096	5.06164	0.832455	1.12767	0.738211	0.460386	NA	GTPBP3
25	ENSG00000003137	5.94164	0.0178925	1.01201	0.0176803	0.985894	NA	NSUN5
26	ENSG00000003393	36.0455	-0.283234	0.424908	-0.666578	0.505042	0.99997	DDX24
27	ENSG00000003402	80.7328	-0.313137	0.287479	-1.08925	0.276043	0.99997	PDXK
28	ENSG00000003436	329.695	0.0537744	0.152252	0.353194	0.723943	0.99997	TAF10
29	ENSG00000003509	16.4508	-0.22211	0.609601	-0.364353	0.715594	NA	PINX1
30	ENSG00000003756	84.7077	0.270598	0.274134	0.987101	0.323593	0.99997	DENND4B
31	ENSG00000003989	16.0732	-0.46139	0.620707	-0.74333	0.457282	NA	CCL8
32	ENSG00000004059	3.6715	-0.323468	1.31245	-0.246462	0.805325	NA	AQP7
33	ENSG00000004142	119.15	0.12335	0.237874	0.518553	0.604073	0.99997	ARSFP1
34	ENSG00000004399	45.4845	0.00244837	0.36776	0.00665751	0.994688	0.99997	MGLL
35	ENSG00000004455	78.6198	0.0356008	0.290354	0.122612	0.902414	0.99997	AK2
36	ENSG00000004478	43.2435	0.187931	0.377419	0.497936	0.618529	0.99997	FKTN
37	ENSG00000004487	138.752	-0.0533631	0.223991	-0.238237	0.811697	0.99997	HPS5
38	ENSG00000004534	102.796	-0.165721	0.276117	-0.600186	0.548382	0.99997	G3BP2
39	ENSG00000004660	11.7141	0.312001	0.725962	0.429776	0.667358	NA	OR5V1
40	ENSG00000004700	28.7433	-0.781437	0.469284	-1.66517	0.0958787	NA	PTPRD
41	ENSG00000004766	16.828	0.0811361	0.60793	0.133463	0.893827	NA	SLC52A1
42	ENSG00000004779	123.943	0.00726932	0.23385	0.0310853	0.975201	0.99997	MUC4
43	ENSG00000004799	8.82177	0.665132	0.845387	0.786778	0.431412	NA	OSM
44	ENSG00000004864	54.7841	-0.20462	0.351433	-0.582244	0.560402	0.99997	TECPR2
45	ENSG00000004866	39.5515	0.167629	0.417334	0.401667	0.687929	0.99997	ZNF76
46	ENSG00000004897	143.677	-0.0524176	0.223753	-0.234266	0.814779	0.99997	CD63
47	ENSG00000004961	33.1954	-0.15485	0.430526	-0.359675	0.71909	0.99997	GTF2I
48	ENSG00000004975	30.5231	-0.121474	0.44905	-0.270514	0.786765	NA	DPT
49	ENSG00000005007	65.5876	-0.0319305	0.33044	-0.0966304	0.92302	0.99997	PTPRK
50	ENSG00000005020	16.9353	0.72955	0.622604	1.17177	0.241288	NA	PEA15
51	ENSG00000005022	396.623	0.068396	0.13947	0.490398	0.623852	0.99997	LOC124905666
52	ENSG00000005059	25.6839	0.595068	0.490657	1.2128	0.225207	NA	HEATR5B
53	ENSG00000005073	28.7251	-0.498514	0.474358	-1.05093	0.293293	NA	HLA-F
54	ENSG00000005075	40.7275	-0.203891	0.400504	-0.509087	0.610691	0.99997	SERPINI1
55	ENSG00000005100	35.3634	-0.192542	0.425049	-0.452987	0.650558	0.99997	RIOK2
56	ENSG00000005102	29.6912	0.373104	0.470893	0.792332	0.428167	NA	LUM
57	ENSG00000005108	38.1594	-0.385645	0.422258	-0.913293	0.361089	0.99997	NLRP7
58	ENSG00000005156	21.9606	-0.0371001	0.535024	-0.0693429	0.944717	NA	KIFC1
59	ENSG00000005175	51.4225	0.00489522	0.348804	0.0140343	0.988803	0.99997	CRELD1
60	ENSG00000005194	54.1793	-0.261614	0.341865	-0.765254	0.444121	0.99997	PBK
61	ENSG00000005206	19.8405	0.510727	0.553541	0.922653	0.356188	NA	CSGALNACT1
62	ENSG00000005238	40.9506	-0.287377	0.39222	-0.732694	0.463745	0.99997	RIOX1
63	ENSG00000005243	24.2252	-0.307941	0.504994	-0.609791	0.542	NA	ST6GALNAC6
64	ENSG00000005249	45.4136	-0.202387	0.372686	-0.543051	0.587095	0.99997	POLR2F
65	ENSG00000005302	81.8093	0.175974	0.280617	0.627096	0.530596	0.99997	IGF2BP3
66	ENSG00000005339	128.225	-0.00845813	0.226462	-0.0373489	0.970207	0.99997	CPA3
67	ENSG00000005436	47.8533	-0.403589	0.365345	-1.10468	0.269299	0.99997	SSX4
68	ENSG00000005448	9.93066	-0.69339	0.78622	-0.881929	0.377815	NA	OR10V2P
69	ENSG00000005469	22.2923	-0.653858	0.529169	-1.23563	0.216595	NA	MRPS33
70	ENSG00000005483	163.801	-0.0772138	0.203606	-0.379232	0.704516	0.99997	TMEM63B
71	ENSG00000005486	44.458	0.383244	0.383108	1.00035	0.317139	0.99997	PARD3
72	ENSG00000005513	5.08699	-0.74587	1.10715	-0.673685	0.500512	NA	IGKV3D-20
73	ENSG00000005700	87.7732	-0.28286	0.271752	-1.04087	0.297934	0.99997	ZMYND8
74	ENSG00000005801	30.4209	-0.172102	0.481881	-0.357146	0.720983	NA	VARS1
75	ENSG00000005810	73.9799	-0.199553	0.2929	-0.681302	0.495681	0.99997	KLF12
76	ENSG00000005812	43.3796	-0.108563	0.379494	-0.286074	0.774821	0.99997	DNAJB5
77	ENSG00000005882	13.5916	-0.00949522	0.664627	-0.0142865	0.988601	NA	ORM2
78	ENSG00000005884	10.2554	-0.442845	0.776807	-0.570084	0.568621	NA	CXCR1
79	ENSG00000005889	79.3411	0.107983	0.291165	0.370866	0.710737	0.99997	TTF1
80	ENSG00000005893	202.848	-0.242296	0.18812	-1.28799	0.19775	0.99997	KIR3DL2
81	ENSG00000006007	43.5184	0.0238241	0.376283	0.0633143	0.949516	0.99997	UTP11
82	ENSG00000006015	26.3236	0.44604	0.488386	0.913293	0.361089	NA	CCHCR1
83	ENSG00000006016	45.5734	0.270803	0.379867	0.712888	0.475915	0.99997	FOXH1
84	ENSG00000006042	145.879	0.0729809	0.213959	0.341097	0.73303	0.99997	DNAAF11
85	ENSG00000006118	10.4179	0.114676	0.76255	0.150385	0.880461	NA	SASH3
86	ENSG00000006125	173.914	0.0361326	0.196951	0.18346	0.854437	0.99997	AP2B1
87	ENSG00000006194	22.808	0.125109	0.530437	0.235861	0.81354	NA	CEP170
88	ENSG00000006210	12.9524	0.774915	0.728227	1.06411	0.287278	NA	RPS17
89	ENSG00000006282	5.37457	-0.282092	1.08242	-0.260614	0.794391	NA	GNB4
90	ENSG00000006283	3.23449	0.0375819	1.40692	0.0267123	0.978689	NA	EIF3B
91	ENSG00000006327	315.612	0.181183	0.152405	1.18883	0.234508	0.99997	TAS2R13
92	ENSG00000006451	149.859	0.120177	0.210421	0.571124	0.567915	0.99997	PSMD12
93	ENSG00000006453	4.46143	0.243883	1.22132	0.199688	0.841725	NA	GPRC5D
94	ENSG00000006459	9.20602	-0.688007	0.816672	-0.842452	0.399535	NA	ZNF671
95	ENSG00000006468	31.9598	0.0962851	0.438621	0.219517	0.826247	NA	EPHA5
96	ENSG00000006530	33.4785	-0.128887	0.430581	-0.299334	0.764685	0.99997	EXD2
97	ENSG00000006534	5.48556	0.254979	1.03917	0.245368	0.806172	NA	ALDH3B1
98	ENSG00000006576	59.7247	-0.0787256	0.332714	-0.236616	0.812955	0.99997	PCDHGB7
99	ENSG00000006607	32.0646	-0.305515	0.444472	-0.687368	0.491851	NA	MTRF1
100	ENSG00000006625	50.7675	0.071383	0.350398	0.203719	0.838573	0.99997	SMOC1
101	ENSG00000006634	37.1647	0.0616555	0.407531	0.15129	0.879747	0.99997	MYL12A
102	ENSG00000006638	11.3773	-0.701729	0.738505	-0.950201	0.34201	NA	SSB
103	ENSG00000006652	38.8888	0.086045	0.40785	0.210972	0.832909	0.99997	FOXN2
104	ENSG00000006695	11.4111	-0.566565	0.734601	-0.771255	0.440556	NA	COL15A1
105	ENSG00000006704	22.4591	-0.386002	0.530522	-0.727589	0.466865	NA	HMGN3
106	ENSG00000006712	34.8417	0.0279131	0.426504	0.0654462	0.947819	0.99997	KLF13
107	ENSG00000006715	63.3647	-0.218589	0.316391	-0.690883	0.489639	0.99997	OR8B8
108	ENSG00000006744	47.1515	0.10251	0.367919	0.278622	0.780535	0.99997	NLGN4X
109	ENSG00000006756	7.42273	1.18202	0.92061	1.28395	0.199158	NA	RHOH
110	ENSG00000006757	19.8223	-0.0293057	0.605054	-0.0484349	0.96137	NA	SLC30A3
111	ENSG00000006831	55.8379	-0.191497	0.346376	-0.552859	0.58036	0.99997	ZSWIM4
112	ENSG00000007047	37.1165	-0.362008	0.425952	-0.84988	0.395392	0.99997	LDAF1
113	ENSG00000007062	15.9255	-0.843571	0.629721	-1.3396	0.180377	NA	PDLIM4
114	ENSG00000007080	76.1822	-0.0558348	0.293801	-0.190043	0.849275	0.99997	LINC00923
115	ENSG00000007168	150.373	-0.139684	0.211117	-0.661643	0.5082	0.99997	NPAS1
116	ENSG00000007202	49.5826	-0.2339	0.364062	-0.642473	0.520566	0.99997	MED7
117	ENSG00000007237	34.6703	0.232382	0.473423	0.490855	0.623529	0.99997	KDM5C
118	ENSG00000007255	2.39623	-0.968724	1.62156	-0.597401	0.55024	NA	MS4A5
119	ENSG00000007341	6.34155	-0.426629	0.977554	-0.436425	0.662528	NA	PPIL3
120	ENSG00000007376	21.3916	0.253296	0.540665	0.46849	0.639434	NA	AOC4P
121	ENSG00000007384	44.8629	0.254042	0.374412	0.67851	0.497448	0.99997	WDR19
122	ENSG00000007392	53.6199	0.097955	0.366575	0.267217	0.789302	0.99997	DARS2
123	ENSG00000007402	3.01477	0.731624	1.45894	0.501478	0.616035	NA	BAIAP3
124	ENSG00000007520	6.82618	-0.370744	1.00007	-0.370717	0.710848	NA	ZBTB47
125	ENSG00000007541	17.2024	-0.244205	0.604583	-0.403923	0.68627	NA	DYRK4
126	ENSG00000007545	19.3033	0.101519	0.581802	0.174491	0.861479	NA	OLFML3
127	ENSG00000007866	84.9491	0.0929325	0.279053	0.333029	0.739113	0.99997	SYN2
128	ENSG00000007923	3.267	-2.33999	1.59533	-1.46678	0.142436	NA	ZNF532
129	ENSG00000007944	20.5258	-0.375018	0.546599	-0.686093	0.492654	NA	TRAV31
130	ENSG00000008018	342.756	0.245712	0.149676	1.64163	0.100666	0.99997	PRB1
131	ENSG00000008083	51.7046	0.17224	0.348036	0.494892	0.620676	0.99997	INPP1
132	ENSG00000008086	21.5953	-0.647475	0.540372	-1.1982	0.230838	NA	SMN2
133	ENSG00000008118	4.22672	0.0843156	1.21997	0.0691127	0.9449	NA	PCDHGA6
134	ENSG00000008130	13.0823	-0.0168446	0.692586	-0.0243213	0.980596	NA	GPATCH3
135	ENSG00000008256	31.6135	-0.0195805	0.45063	-0.0434515	0.965342	NA	H2AC11
136	ENSG00000008277	2.44054	-0.336132	1.56532	-0.214737	0.829972	NA	ANKMY1
137	ENSG00000008282	108.32	0.137346	0.255605	0.537338	0.591034	0.99997	SON
138	ENSG00000008283	5.08601	-0.740265	1.11302	-0.665097	0.505989	NA	CTLA4
139	ENSG00000008294	118.929	-0.0691706	0.236733	-0.292189	0.770142	0.99997	ADAM23
140	ENSG00000008311	40.8469	-0.796348	0.401324	-1.9843	0.047222	0.99997	LOC105369209
141	ENSG00000008324	22.8704	0.189214	0.52415	0.360993	0.718105	NA	DONSON
142	ENSG00000008382	7.82366	-0.294191	0.888849	-0.33098	0.740659	NA	TMEM191A
143	ENSG00000008394	114.458	0.204034	0.240271	0.849184	0.395779	0.99997	SMAD3
144	ENSG00000008405	45.0317	0.173526	0.396984	0.437112	0.66203	0.99997	CREB1
145	ENSG00000008441	59.3349	-0.117757	0.332849	-0.353786	0.723499	0.99997	MYOC
146	ENSG00000008513	112.158	-0.096063	0.239983	-0.40029	0.688943	0.99997	SAG
147	ENSG00000008517	35.8511	-0.00421601	0.413872	-0.0101867	0.991872	0.99997	HERC2
148	ENSG00000008838	33.6939	-0.189592	0.431472	-0.439408	0.660366	0.99997	SNCAIP
149	ENSG00000008853	17.7296	0.374048	0.588839	0.63523	0.525279	NA	RPH3A
150	ENSG00000008869	9.03396	-0.461549	0.827895	-0.557497	0.577188	NA	NOP16
151	ENSG00000008952	411.674	0.0895406	0.138593	0.646069	0.518235	0.99997	ELOB
152	ENSG00000008988	1134.52	0.0615281	0.10177	0.604579	0.545459	0.99997	RNF5
153	ENSG00000009307	788.83	-0.112697	0.117982	-0.955203	0.339475	0.99997	CORO2A
154	ENSG00000009335	62.0007	0.655996	0.322154	2.03628	0.0417222	0.99997	NCR1
155	ENSG00000009413	91.5832	-0.308007	0.264439	-1.16475	0.244118	0.99997	PTPRN2
156	ENSG00000009694	10.0384	-0.390698	0.810673	-0.481942	0.629847	NA	SGSM2
157	ENSG00000009780	22.6252	-0.479041	0.545135	-0.878757	0.379533	NA	CXorf38
158	ENSG00000009830	36.7179	-0.291983	0.414146	-0.705023	0.480796	0.99997	IGLVI-42
159	ENSG00000009844	74.5008	0.0520267	0.290814	0.1789	0.858016	0.99997	UTP18
160	ENSG00000009954	255.582	-0.290475	0.171694	-1.69182	0.090681	0.99997	RIPK1
161	ENSG00000010017	14.3963	0.148419	0.698219	0.212567	0.831664	NA	RIMS3
162	ENSG00000010072	17.1814	-0.241889	0.607932	-0.397888	0.690713	NA	OR52T1P
163	ENSG00000010165	27.7584	0.148679	0.483529	0.307487	0.758473	NA	RLIM
164	ENSG00000010219	34.2314	0.0888344	0.427824	0.207642	0.835508	0.99997	CYP4F2
165	ENSG00000010244	151.011	0.220264	0.210443	1.04666	0.295254	0.99997	VCAM1
166	ENSG00000010256	139.822	0.223074	0.217236	1.02687	0.304479	0.99997	TNNT2
167	ENSG00000010270	112.225	0.0580409	0.24509	0.236814	0.812801	0.99997	OR52V1P
168	ENSG00000010278	76.9688	0.182326	0.517271	0.352476	0.724482	0.99997	CCNH
169	ENSG00000010292	40.7227	-0.0792986	0.395341	-0.200583	0.841025	0.99997	IPO13
170	ENSG00000010295	7.42772	-1.03844	0.929776	-1.11688	0.264047	NA	SLC16A8
171	ENSG00000010322	33.8679	-0.252198	0.426755	-0.590967	0.554543	0.99997	POP1
172	ENSG00000010404	2.53247	0.841842	1.54887	0.543521	0.586771	NA	HSPA1A
173	ENSG00000010539	11.0801	-0.0735302	0.76278	-0.0963977	0.923205	NA	VAV1
174	ENSG00000010626	6.07789	0.744471	1.00931	0.737606	0.460754	NA	MED12
175	ENSG00000010704	2.85591	-1.33432	1.50628	-0.885835	0.375706	NA	GYPA
176	ENSG00000010803	21.2548	-0.387072	0.536775	-0.721105	0.470845	NA	BAZ1A
177	ENSG00000010810	114.273	-0.0520246	0.23759	-0.218968	0.826675	0.99997	FMO5
178	ENSG00000010818	17.1216	0.126828	0.59887	0.211779	0.83228	NA	H1-3
179	ENSG00000011007	67.831	-0.0718848	0.304052	-0.236423	0.813105	0.99997	SSRP1
180	ENSG00000011009	66.4814	0.245996	0.331004	0.743181	0.457372	0.99997	LILRA1
181	ENSG00000011021	14.1084	0.00188878	0.657799	0.00287137	0.997709	NA	CIDEA
182	ENSG00000011028	187.495	0.016924	0.196181	0.0862675	0.931254	0.99997	MDC1
183	ENSG00000011105	50.3683	0.100167	0.359419	0.27869	0.780483	0.99997	SLC19A2
184	ENSG00000011114	64.9654	-0.307482	0.321943	-0.955083	0.339536	0.99997	CCDC198
185	ENSG00000011132	16.5089	-0.133264	0.60983	-0.218526	0.827019	NA	SNORD30
186	ENSG00000011143	9.46932	-0.583899	0.803682	-0.726531	0.467513	NA	SMIM11
187	ENSG00000011198	19.1874	0.290304	0.562821	0.515802	0.605993	NA	UBN1
188	ENSG00000011201	14.4785	-0.285211	0.667293	-0.427415	0.669077	NA	INPP5D
189	ENSG00000011243	15.3755	-0.447133	0.635758	-0.703307	0.481864	NA	FBXO3
190	ENSG00000011258	24.2219	0.344472	0.504342	0.683013	0.494599	NA	ERAP1
191	ENSG00000011260	47.5006	-0.454284	0.379321	-1.19762	0.231064	0.99997	TFPT
192	ENSG00000011275	85.3795	-0.247445	0.274578	-0.901183	0.367491	0.99997	UBE2J1
193	ENSG00000011295	37.1837	0.311161	0.410286	0.758399	0.448212	0.99997	LINC00160
194	ENSG00000011304	225.179	0.1142	0.175588	0.650387	0.515442	0.99997	PRKCQ
195	ENSG00000011332	3.95125	-0.102607	1.23819	-0.0828686	0.933956	NA	ZNF208
196	ENSG00000011347	2.71766	-0.0128315	1.47519	-0.00869826	0.99306	NA	SNAP23
197	ENSG00000011376	15.2628	0.398112	0.633289	0.628642	0.529583	NA	SWAP70
198	ENSG00000011405	58.0023	-0.237483	0.345181	-0.687995	0.491456	0.99997	CDK16
199	ENSG00000011422	78.889	0.327744	0.283387	1.15652	0.247468	0.99997	ENPP1
200	ENSG00000011426	33.8316	-0.530559	0.435022	-1.21962	0.222611	0.99997	PRKAG2
201	ENSG00000011451	57.07	-0.0338122	0.332452	-0.101706	0.91899	0.99997	TTYH1
202	ENSG00000011454	69.2852	0.027448	0.300761	0.0912618	0.927285	0.99997	SIN3B
203	ENSG00000011465	170.603	0.019141	0.198853	0.096257	0.923316	0.99997	DAB2
204	ENSG00000011485	10.5952	-0.0849583	0.754715	-0.11257	0.910371	NA	PMCHL1
205	ENSG00000011523	13.9676	0.255724	0.659827	0.387563	0.698339	NA	AAK1
206	ENSG00000011566	75.849	0.0841788	0.288847	0.291431	0.770722	0.99997	SLC14A2
207	ENSG00000011638	48.1581	0.29932	0.358408	0.835137	0.403641	0.99997	NXF4
208	ENSG00000012048	19.6255	-0.255353	0.555828	-0.45941	0.64594	NA	BMPR1B
209	ENSG00000012061	38.0631	-0.00817947	0.401219	-0.0203865	0.983735	0.99997	EMX1
210	ENSG00000012171	2.62475	-1.16229	1.55655	-0.74671	0.455239	NA	WNT10B
211	ENSG00000012174	31.5353	0.392641	0.44104	0.890261	0.373326	NA	SNHG32
212	ENSG00000012232	32.6374	-0.290748	0.455186	-0.638745	0.522989	NA	EPS8
213	ENSG00000012660	118.05	-0.0356293	0.235672	-0.151182	0.879832	0.99997	PLEKHG1
214	ENSG00000012822	12.6591	0.200974	0.753972	0.266553	0.789813	NA	SLC17A7
215	ENSG00000012963	32.9206	0.0155395	0.435794	0.035658	0.971555	0.99997	BTN2A3P
216	ENSG00000012983	108.904	-0.0560615	0.27371	-0.204821	0.837712	0.99997	APOBEC2
217	ENSG00000013016	19.5684	-0.332237	0.559653	-0.593648	0.552748	NA	IGKV6-21
218	ENSG00000013275	140.63	0.106821	0.216066	0.494391	0.62103	0.99997	PRKACA
219	ENSG00000013288	19.6957	0.288989	0.558078	0.517829	0.604578	NA	PLCH1
220	ENSG00000013297	103.249	-0.0358718	0.250745	-0.143061	0.886242	0.99997	CNOT2
221	ENSG00000013306	63.8718	-0.0473103	0.324132	-0.14596	0.883953	0.99997	MRNIP
222	ENSG00000013364	23.6989	-0.383266	0.520583	-0.736224	0.461595	NA	GARRE1
223	ENSG00000013374	64.0756	0.538602	0.313481	1.71813	0.0857726	0.99997	PLEKHO1
224	ENSG00000013375	96.905	0.016872	0.260338	0.0648081	0.948327	0.99997	PAX6
225	ENSG00000013392	8.11362	-0.179942	0.90073	-0.199774	0.841657	NA	MACIR
226	ENSG00000013441	31.3255	0.207412	0.442184	0.469063	0.639024	NA	CKS2
227	ENSG00000013503	17.3646	0.0915901	0.593987	0.154196	0.877456	NA	PRMT6
228	ENSG00000013523	10.8864	0.115267	0.788317	0.14622	0.883748	NA	WDTC1
229	ENSG00000013561	36.1774	0.275006	0.416022	0.661038	0.508588	0.99997	SLC22A6
230	ENSG00000013573	5.61953	-0.385112	1.03398	-0.372457	0.709553	NA	DAXX
231	ENSG00000013583	92.8293	-0.0236071	0.263581	-0.0895631	0.928634	0.99997	C1GALT1C1
232	ENSG00000013588	18.3338	-0.332718	0.580994	-0.57267	0.566868	NA	ADAM6
233	ENSG00000013619	14.6361	-0.431838	0.644206	-0.670342	0.50264	NA	MATR3
234	ENSG00000013810	30.4171	-0.310794	0.472065	-0.658371	0.5103	NA	TSHZ1
235	ENSG00000014123	96.818	-0.068201	0.276372	-0.246772	0.805084	0.99997	NMNAT2
236	ENSG00000014138	24.8858	0.254523	0.502396	0.506617	0.612424	NA	MAN2B2
237	ENSG00000014164	14.9549	-0.272466	0.635887	-0.428482	0.668301	NA	IKZF2
238	ENSG00000014216	57.7229	0.229007	0.328869	0.696348	0.486211	0.99997	CALCP
239	ENSG00000014641	179.414	0.0504538	0.195092	0.258616	0.795932	0.99997	LTA
240	ENSG00000014824	94.0331	0.0260706	0.261393	0.0997374	0.920553	0.99997	PSME3
241	ENSG00000014914	5.15392	-0.169212	1.11607	-0.151614	0.879491	NA	TRAPPC2B
242	ENSG00000014919	18.5752	-0.36153	0.575226	-0.628501	0.529676	NA	COL17A1
243	ENSG00000015133	3.4942	0.261988	1.32956	0.197048	0.84379	NA	SMIM30
244	ENSG00000015153	29.9701	0.0873513	0.453959	0.192421	0.847412	NA	PJA2
245	ENSG00000015171	99.7676	-0.110815	0.253262	-0.437549	0.661713	0.99997	NXF1
246	ENSG00000015475	61.8462	0.300058	0.318192	0.943008	0.345677	0.99997	BDNF
247	ENSG00000015532	45.7924	0.223456	0.367146	0.608632	0.542769	0.99997	CHD8
248	ENSG00000015676	53.214	-0.243695	0.344367	-0.707661	0.479156	0.99997	CAND2
249	ENSG00000016082	4.5429	0.574809	1.21089	0.474698	0.635002	NA	IL6
250	ENSG00000016391	2.44219	-0.326656	1.5921	-0.205174	0.837437	NA	LPCAT2
251	ENSG00000016864	66.8079	0.137102	0.308005	0.44513	0.656226	0.99997	RNF121
252	ENSG00000017260	60.6484	0.182105	0.324871	0.560546	0.575107	0.99997	GBGT1
253	ENSG00000017483	4.61839	1.25287	1.17009	1.07075	0.284282	NA	TSPYL5
254	ENSG00000017797	178.704	-0.161618	0.203552	-0.793989	0.427202	0.99997	TAF6L
255	ENSG00000018189	89.9084	0.0537083	0.28188	0.190536	0.848889	0.99997	POLR3A
256	ENSG00000018408	168.915	-0.0955165	0.205937	-0.463813	0.642782	0.99997	DDAH2
257	ENSG00000018510	47.9313	0.121663	0.366356	0.332091	0.739821	0.99997	COLQ
258	ENSG00000018610	15.7878	0.481122	0.624904	0.769914	0.441351	NA	ZNF471
259	ENSG00000018699	25.0132	0.0497147	0.53638	0.0926856	0.926153	NA	FEZF2
260	ENSG00000019144	6.50041	0.471419	0.978386	0.481833	0.629925	NA	ADGRL1
261	ENSG00000019485	20.3774	0.18749	0.575743	0.325649	0.74469	NA	EAF2
262	ENSG00000019505	5.62346	1.06668	1.06141	1.00497	0.314913	NA	MRPS22
263	ENSG00000019549	240.08	-0.01999	0.170773	-0.117056	0.906815	0.99997	SELPLG
264	ENSG00000019582	6.85576	-0.370972	0.943251	-0.393291	0.694104	NA	SCARB1
265	ENSG00000019991	22.7001	-0.0598736	0.516821	-0.11585	0.907772	NA	GYS1
266	ENSG00000019995	21.8619	0.425191	0.576734	0.737239	0.460977	NA	ZNF44
267	ENSG00000020129	13.1904	-0.398764	0.679185	-0.587121	0.557122	NA	MTF2
268	ENSG00000020256	26.7386	0.090074	0.492872	0.182754	0.854991	NA	GOLPH3L
269	ENSG00000020426	57.2032	-0.141351	0.369434	-0.382614	0.702006	0.99997	MC1R
270	ENSG00000020577	71.6834	-0.203085	0.310902	-0.653211	0.51362	0.99997	PADI2
271	ENSG00000020922	25.6411	-0.442944	0.50261	-0.881289	0.378162	NA	ME1
272	ENSG00000021355	6.90698	-0.158232	0.949583	-0.166634	0.867658	NA	EEF1A2
273	ENSG00000021574	25.8567	-0.106516	0.487876	-0.218326	0.827175	NA	SLC4A3
274	ENSG00000021645	13.7801	-0.159347	0.662005	-0.240703	0.809785	NA	SART1
275	ENSG00000021762	23.4207	0.597381	0.512035	1.16668	0.24334	NA	SMDT1
276	ENSG00000021776	41.5631	0.203242	0.386424	0.525955	0.598919	0.99997	HOMER1
277	ENSG00000021826	5.7853	0.630029	1.02133	0.61687	0.53732	NA	COX6C
278	ENSG00000022267	341.775	0.0117855	0.147544	0.0798777	0.936335	0.99997	FCGR1A
279	ENSG00000022277	105.93	-0.110695	0.247975	-0.446395	0.655312	0.99997	FCF1
280	ENSG00000022567	5.66452	-0.119575	1.04431	-0.114502	0.90884	NA	PCDHA7
281	ENSG00000022840	105.072	-0.0853024	0.24905	-0.342511	0.731966	0.99997	KIAA0040
282	ENSG00000023041	32.0915	0.188063	0.437705	0.429658	0.667444	NA	NEUROD4
283	ENSG00000023171	3.66295	-0.333643	1.27899	-0.260864	0.794197	NA	POLE4
284	ENSG00000023191	163.4	0.174439	0.206999	0.842705	0.399394	0.99997	RANBP1
285	ENSG00000023228	118.183	0.223978	0.235188	0.952338	0.340925	0.99997	MUC7
286	ENSG00000023287	229.198	-0.118939	0.181285	-0.656087	0.511768	0.99997	GOSR2
287	ENSG00000023318	128.396	-0.0255323	0.231333	-0.110371	0.912116	0.99997	USP18
288	ENSG00000023330	41.5872	-0.175175	0.389854	-0.449336	0.653189	0.99997	ALAS1
289	ENSG00000023516	60.049	0.110621	0.327033	0.338257	0.735169	0.99997	SERINC3
290	ENSG00000023572	73.6689	0.0898436	0.296146	0.303375	0.761604	0.99997	CFAP20
291	ENSG00000023608	60.3781	0.084509	0.34801	0.242835	0.808133	0.99997	SGCA
292	ENSG00000023697	41.1219	0.0469066	0.390409	0.120147	0.904367	0.99997	ABT1
293	ENSG00000023734	331.403	0.0140906	0.155776	0.0904542	0.927926	0.99997	EHMT2
294	ENSG00000023902	219.42	0.25609	0.185173	1.38298	0.166671	0.99997	PSAT1
295	ENSG00000023909	127.003	0.191767	0.227413	0.843255	0.399086	0.99997	GBX1
296	ENSG00000024048	36.9872	-0.48211	0.427989	-1.12646	0.259973	0.99997	ACIN1
297	ENSG00000024422	223.524	-0.0242592	0.176055	-0.137793	0.890404	0.99997	IGKV5-2
298	ENSG00000024526	12.1026	-0.701031	0.71766	-0.976829	0.328654	NA	SAMD4B
299	ENSG00000024862	9.18427	0.170146	0.839144	0.202762	0.839321	NA	SEC14L2
300	ENSG00000025039	13.2554	-0.176078	0.689678	-0.255305	0.798488	NA	GJD2
301	ENSG00000025156	21.5679	0.0886626	0.528932	0.167626	0.866878	NA	HNRNPL
302	ENSG00000025293	80.0422	0.165336	0.283355	0.583494	0.559561	0.99997	KCNIP3
303	ENSG00000025423	2.31811	-2.91169	2.00882	-1.44945	0.147212	NA	H4C15
304	ENSG00000025708	4.89752	-0.331553	1.10451	-0.300182	0.764039	NA	DRP2
305	ENSG00000025770	28.4043	0.205001	0.478222	0.428674	0.66816	NA	TRAV12-1
306	ENSG00000025772	35.0866	0.0095695	0.419848	0.0227928	0.981816	0.99997	KHDRBS3
307	ENSG00000025796	283.576	0.0055777	0.163788	0.0340543	0.972834	0.99997	CKAP4
308	ENSG00000025800	80.9666	0.180871	0.29229	0.618807	0.536043	0.99997	FKBP15
309	ENSG00000026025	5839.95	0.0702141	0.0746015	0.94119	0.346608	0.99997	TPR
310	ENSG00000026103	27.1853	-0.592617	0.484362	-1.2235	0.221142	NA	APOBEC1
311	ENSG00000026297	9.05458	0.573756	0.823292	0.696905	0.485862	NA	H4C2
312	ENSG00000026508	306.294	0.27514	0.154189	1.78444	0.0743523	0.99997	CD22
313	ENSG00000026559	58.5012	0.0846111	0.331759	0.255038	0.798694	0.99997	IRF5
314	ENSG00000026652	37.5676	-0.22346	0.414858	-0.538641	0.590135	0.99997	UGGT2
315	ENSG00000026950	6.16692	-1.47699	1.06939	-1.38115	0.167231	NA	HCST
316	ENSG00000027001	24.2196	0.0182766	0.503808	0.036277	0.971061	NA	MAGEA12
317	ENSG00000027697	56.1654	-0.24347	0.336915	-0.722645	0.469898	0.99997	HSP90AB3P
318	ENSG00000027847	32.7262	-0.116822	0.438996	-0.266112	0.790153	0.99997	TDRKH
319	ENSG00000028116	2.77053	0.520468	1.46735	0.354699	0.722815	NA	TRAF1
320	ENSG00000028137	15.0242	-0.172283	0.643626	-0.267675	0.78895	NA	TCP1P2
321	ENSG00000028203	56.9254	-0.0615121	0.341505	-0.180121	0.857058	0.99997	PLEKHB2
322	ENSG00000028277	52.7069	0.323534	0.345329	0.936888	0.348816	0.99997	PIK3CA
323	ENSG00000028310	43.0759	0.0232258	0.382546	0.0607137	0.951587	0.99997	FAM217B
324	ENSG00000028528	71.2238	-0.409817	0.307801	-1.33143	0.183047	0.99997	SHMT1
325	ENSG00000028839	30.3999	0.255256	0.448448	0.569199	0.569221	NA	WDR46
326	ENSG00000029153	14.2134	0.305374	0.652565	0.467959	0.639814	NA	CACNA2D3
327	ENSG00000029363	280.194	-0.0203402	0.163543	-0.124373	0.90102	0.99997	SCAMP1
328	ENSG00000029364	55.1922	0.176216	0.336962	0.522954	0.601006	0.99997	KANSL2
329	ENSG00000029639	15.2912	-0.641661	0.639435	-1.00348	0.315629	NA	STRN4
330	ENSG00000029725	44.2465	-0.55986	0.377346	-1.48368	0.137895	0.99997	CCN5
331	ENSG00000029993	50.1579	0.194256	0.365652	0.531259	0.595239	0.99997	HLA-DQA2
332	ENSG00000030066	35.659	0.0144721	0.425352	0.0340238	0.972858	0.99997	SLC4A1AP
333	ENSG00000030110	31.3118	-0.0880925	0.441054	-0.199732	0.84169	NA	AZGP1
334	ENSG00000030419	3.99557	0.256026	1.22451	0.209084	0.834383	NA	SLC35D2
335	ENSG00000030582	92.7056	0.455793	0.268899	1.69504	0.0900687	0.99997	CMKLR2
336	ENSG00000031003	19.7549	-0.0351257	0.552257	-0.0636039	0.949286	NA	DCAF8
337	ENSG00000031081	22.7512	0.411149	0.521135	0.788949	0.430142	NA	GPR137
338	ENSG00000031691	12.3752	-0.0904358	0.762273	-0.11864	0.905561	NA	IL17RD
339	ENSG00000031698	289.976	-0.00732858	0.16224	-0.0451711	0.963971	0.99997	RPL12
340	ENSG00000031823	34.6513	-0.410279	0.434814	-0.943574	0.345388	0.99997	MIA
341	ENSG00000032219	67.0608	-0.442321	0.311289	-1.42094	0.155335	0.99997	PTHLH
342	ENSG00000032389	33.8567	0.447648	0.429236	1.04289	0.296998	0.99997	TGFB1I1
343	ENSG00000032444	22.4229	0.252454	0.528402	0.477769	0.632814	NA	SH2B2
344	ENSG00000032742	16.9748	-0.125233	0.598856	-0.209121	0.834354	NA	TRIM26
345	ENSG00000033030	13.4832	-0.225952	0.681314	-0.331642	0.74016	NA	NRDE2
346	ENSG00000033050	83.3322	0.00518712	0.276477	0.0187615	0.985031	0.99997	PHYHIP
347	ENSG00000033100	24.7562	0.0270389	0.516331	0.0523674	0.958236	NA	DCDC2
348	ENSG00000033122	3.49883	-2.43779	1.55518	-1.56753	0.116992	NA	IFT46
349	ENSG00000033170	45.7214	-0.0719543	0.394564	-0.182364	0.855297	0.99997	FMO1
350	ENSG00000033178	57.2758	-0.0198488	0.335172	-0.0592196	0.952777	0.99997	BIVM
351	ENSG00000033327	11.907	-0.651828	0.756346	-0.861813	0.388791	NA	VPS9D1
352	ENSG00000033627	26.4409	-0.0401011	0.492301	-0.0814565	0.935079	NA	ATP6V1B1
353	ENSG00000033800	52.072	0.0914852	0.354499	0.258069	0.796354	0.99997	SNN
354	ENSG00000033867	45.7945	0.0516945	0.367605	0.140625	0.888166	0.99997	DHRS3
355	ENSG00000034053	24.7768	-0.237133	0.496738	-0.477381	0.633091	NA	ANXA5
356	ENSG00000034152	69.4563	-0.0228245	0.303809	-0.0751278	0.940113	0.99997	POU5F1B
357	ENSG00000034510	3371.74	0.00708366	0.0793081	0.0893182	0.928829	0.99997	APLN
358	ENSG00000034533	9.66395	0.171199	0.847348	0.202041	0.839885	NA	TRBV12-4
359	ENSG00000034677	35.3533	-0.00825345	0.416476	-0.0198173	0.984189	0.99997	ADAT1
360	ENSG00000034693	23.0753	0.160867	0.51909	0.309902	0.756635	NA	NCOA3
361	ENSG00000034713	141.885	0.270348	0.218214	1.23891	0.215377	0.99997	RAB31
362	ENSG00000035115	17.6936	-0.687071	0.595403	-1.15396	0.248517	NA	TANC2
363	ENSG00000035141	70.3171	0.0515199	0.29963	0.171945	0.863481	0.99997	ZNF644
364	ENSG00000035403	667.958	-0.112929	0.118113	-0.956109	0.339017	0.99997	TPD52-MRPS28
365	ENSG00000035499	2.5351	0.839357	1.52987	0.548647	0.583248	NA	MRGBP
366	ENSG00000035664	3.34214	1.42508	1.39101	1.0245	0.305601	NA	CLUH
367	ENSG00000035681	23.5524	0.101138	0.508547	0.198877	0.842359	NA	GLRA3
368	ENSG00000035687	69.4264	0.070048	0.307756	0.227609	0.81995	0.99997	ADSS2
369	ENSG00000035862	295.363	0.164864	0.157611	1.04602	0.295553	0.99997	TBCE
370	ENSG00000035928	187.605	0.0833956	0.192683	0.432812	0.665152	0.99997	PTPRN2
371	ENSG00000036054	85.9484	-0.119809	0.271429	-0.441401	0.658923	0.99997	SLC47A1
372	ENSG00000036257	25.4447	-0.0548262	0.496355	-0.110458	0.912047	NA	PTP4A2
373	ENSG00000036530	4.63256	-0.523666	1.15288	-0.454226	0.649666	NA	ARPC1A
374	ENSG00000036549	35.071	-0.294409	0.429781	-0.68502	0.493331	0.99997	CBLC
375	ENSG00000037042	8.6491	0.00131803	0.856707	0.00153848	0.998772	NA	DUX4L8
376	ENSG00000037241	66.9353	-0.0340464	0.306213	-0.111186	0.911469	0.99997	SNX15
377	ENSG00000037474	64.6642	-0.175363	0.316705	-0.553712	0.579776	0.99997	RPL31P1
378	ENSG00000037637	34.5994	0.00504345	0.422232	0.0119447	0.99047	0.99997	DDX41
379	ENSG00000037749	38.2048	0.139988	0.404687	0.345917	0.729405	0.99997	LYN
380	ENSG00000037757	18.1072	0.576978	0.581153	0.992816	0.3208	NA	C6orf62
381	ENSG00000037897	12.8768	-0.586435	0.691989	-0.847463	0.396737	NA	CD180
382	ENSG00000037965	61.3217	-0.0247148	0.327825	-0.0753902	0.939904	0.99997	HLA-K
383	ENSG00000038002	5.65561	1.35677	1.07248	1.26509	0.205841	NA	AGA
384	ENSG00000038210	24.8132	0.135523	0.511465	0.26497	0.791032	NA	LAX1
385	ENSG00000038219	230.571	-0.340991	0.179582	-1.89881	0.0575899	0.99997	CCDC162P
386	ENSG00000038274	60.9933	-0.0142877	0.329155	-0.0434072	0.965377	0.99997	SNORD59A
387	ENSG00000038295	6.88265	-0.159223	0.936782	-0.169968	0.865035	NA	TCEA3
388	ENSG00000038382	181.918	-0.142969	0.195963	-0.72957	0.465653	0.99997	TFAM
389	ENSG00000038427	354.973	-0.143578	0.148053	-0.96977	0.332161	0.99997	MAPK14
390	ENSG00000038532	11.8304	-0.105462	0.719966	-0.146481	0.883541	NA	GPAA1P1
391	ENSG00000039123	30.4446	-0.213677	0.45525	-0.469363	0.63881	NA	PHLDB1
392	ENSG00000039139	2.66907	-0.559198	1.50961	-0.370425	0.711066	NA	LOC124906748
393	ENSG00000039319	37.5173	0.158687	0.404458	0.392345	0.694804	0.99997	STXBP5L
394	ENSG00000039523	85.5277	0.187826	0.272908	0.688237	0.491303	0.99997	TMEM237
395	ENSG00000039560	403.719	-0.104751	0.141905	-0.738183	0.460403	0.99997	NPAP1
396	ENSG00000039650	12.1283	-0.0348762	0.737496	-0.04729	0.962282	NA	RAB35
397	ENSG00000040199	25.7612	-0.274431	0.49652	-0.552708	0.580463	NA	PMF1
398	ENSG00000040275	53.1303	-0.176472	0.344526	-0.512218	0.608499	0.99997	TSPEAR-AS1
399	ENSG00000040341	20.642	0.216451	0.553144	0.39131	0.695568	NA	NUPR1
400	ENSG00000040487	22.4564	-0.385783	0.529532	-0.728536	0.466285	NA	HSPD1P7
401	ENSG00000040531	12.0832	0.614828	0.711405	0.864245	0.387453	NA	CSNK2B
402	ENSG00000040608	5.96689	0.254202	1.01013	0.251653	0.80131	NA	BCORL1
403	ENSG00000040633	58.2133	-0.201971	0.336743	-0.599777	0.548655	0.99997	HS1BP3
404	ENSG00000040731	6.99035	0.253755	0.947699	0.267759	0.788885	NA	CDK11B
405	ENSG00000040933	21.8635	-0.235286	0.531099	-0.443017	0.657753	NA	RBPJ
406	ENSG00000041357	374.029	0.21013	0.145841	1.44082	0.149635	0.99997	PRB1
407	ENSG00000041802	33.3643	-0.499115	0.431003	-1.15803	0.246851	0.99997	COMMD4
408	ENSG00000041880	3.48301	0.253458	1.29849	0.195194	0.845241	NA	ATG13
409	ENSG00000041982	199.945	0.118179	0.184361	0.641021	0.521509	0.99997	AGFG1
410	ENSG00000041988	8.02329	0.434618	0.867627	0.500928	0.616422	NA	PIGO
411	ENSG00000042062	6.30641	0.606363	0.985009	0.615592	0.538164	NA	C2orf76
412	ENSG00000042088	19.9899	0.32817	0.552979	0.593458	0.552874	NA	UQCC1
413	ENSG00000042286	13.0758	-0.628642	0.699949	-0.898127	0.369118	NA	PCBD2
414	ENSG00000042317	14.5058	-0.743355	0.662615	-1.12185	0.261926	NA	TMEM140
415	ENSG00000042429	7.8923	-0.11011	0.884239	-0.124526	0.900899	NA	DEDD
416	ENSG00000042445	20.3025	0.839482	0.559111	1.50146	0.133237	NA	BRWD1
417	ENSG00000042493	49.634	0.136852	0.361107	0.378979	0.704704	0.99997	CALCB
418	ENSG00000042753	183.305	-0.0538994	0.192605	-0.279844	0.779597	0.99997	CHRNB1
419	ENSG00000043093	51.2343	0.0715221	0.351702	0.20336	0.838854	0.99997	WT1-AS
420	ENSG00000043514	18.4839	-0.0938937	0.57089	-0.164469	0.869362	NA	C9orf78
421	ENSG00000044090	33.9502	0.33646	0.437231	0.769524	0.441582	0.99997	GTF2IRD1
422	ENSG00000044115	397.453	0.0480631	0.142331	0.337685	0.735601	0.99997	CSNK2B
423	ENSG00000044446	2.82211	-2.0715	1.65378	-1.25259	0.210355	NA	PC
424	ENSG00000044459	52.5388	-0.258484	0.383143	-0.674641	0.499904	0.99997	RAB4B
425	ENSG00000044524	11.9965	-0.281803	0.713826	-0.394778	0.693007	NA	EIF5AP2
426	ENSG00000044574	1498.56	-0.0349903	0.0944647	-0.370407	0.71108	0.99997	HOXB5
427	ENSG00000046604	58.1179	-0.297941	0.339657	-0.877181	0.380389	0.99997	DYNC1H1
428	ENSG00000046647	19.7835	-0.0339302	0.562101	-0.0603632	0.951866	NA	NLGN3
429	ENSG00000046651	71.6555	-0.133921	0.297334	-0.450408	0.652416	0.99997	ANP32A
430	ENSG00000046653	65.3281	-0.0845728	0.309476	-0.273277	0.78464	0.99997	GLUD2
431	ENSG00000046889	2.58632	1.47415	1.6412	0.898214	0.369071	NA	YRDC
432	ENSG00000047056	13.9814	-0.78843	0.694533	-1.13519	0.256294	NA	PRDM7
433	ENSG00000047188	26.5962	-0.419663	0.480769	-0.872899	0.382718	NA	ZNF350
434	ENSG00000047230	30.9339	-0.0010987	0.463488	-0.00237051	0.998109	NA	RABL6
435	ENSG00000047249	62.1418	-0.195344	0.319842	-0.610752	0.541364	0.99997	IRAK4
436	ENSG00000047315	28.2409	-0.508691	0.467929	-1.08711	0.276987	NA	PI3
437	ENSG00000047346	16.5565	-0.443809	0.643316	-0.689877	0.490271	NA	CHD7
438	ENSG00000047410	228.712	-0.210316	0.179368	-1.17254	0.24098	0.99997	PRDX2
439	ENSG00000047578	6.99498	-0.898347	0.957162	-0.938552	0.347961	NA	MAPRE1
440	ENSG00000047579	31.9711	-0.399025	0.458138	-0.870971	0.38377	NA	OR6L2P
441	ENSG00000047621	22.2404	-0.00167307	0.52536	-0.00318462	0.997459	NA	ERBIN
442	ENSG00000047634	27.9949	-0.206185	0.467715	-0.440835	0.659332	NA	MRPL23
443	ENSG00000047644	36.3758	-0.000275755	0.416914	-0.000661419	0.999472	0.99997	RFK
444	ENSG00000047648	12.933	-0.463815	0.70229	-0.660432	0.508977	NA	ARL4D
445	ENSG00000047849	356.478	-0.218633	0.146733	-1.49	0.136223	0.99997	LIPE
446	ENSG00000047932	69.7424	0.159995	0.306111	0.522672	0.601202	0.99997	APOM
447	ENSG00000048028	19.6176	0.14317	0.560442	0.255459	0.798369	NA	YAE1
448	ENSG00000048052	16.4803	-0.134748	0.612608	-0.219959	0.825903	NA	CABP1
449	ENSG00000048140	31.6916	0.279305	0.445741	0.626607	0.530917	NA	CATSPERZ
450	ENSG00000048162	49.4301	-0.00848736	0.370781	-0.0228905	0.981738	0.99997	YARS2
451	ENSG00000048342	31.5573	-0.269342	0.470145	-0.572892	0.566718	NA	PAPOLB
452	ENSG00000048392	25.1876	-0.030123	0.490778	-0.061378	0.951058	NA	IGKV2-26
453	ENSG00000048405	52.9455	-0.0143659	0.354684	-0.0405035	0.967692	0.99997	CIDECP1
454	ENSG00000048471	14.0155	-0.202972	0.659906	-0.307577	0.758404	NA	KRTAP9-4
455	ENSG00000048544	79.8292	0.156802	0.295018	0.531502	0.595071	0.99997	ZRANB1
456	ENSG00000048649	172.344	-0.272558	0.197651	-1.37899	0.167899	0.99997	CCDC174
457	ENSG00000048707	15.0915	-0.509663	0.641219	-0.794835	0.42671	NA	TET2
458	ENSG00000048740	31.7435	0.0726816	0.457285	0.158942	0.873715	NA	RACK1
459	ENSG00000048828	156.627	0.00423447	0.215813	0.019621	0.984346	0.99997	NLGN1
460	ENSG00000048991	39.8855	-0.374329	0.404142	-0.92623	0.354327	0.99997	KANK1
461	ENSG00000049089	10.5848	-0.992712	0.808725	-1.2275	0.219634	NA	CNP
462	ENSG00000049130	61.8802	-0.335051	0.322229	-1.03979	0.298436	0.99997	MAD2L1
463	ENSG00000049167	30.3832	-0.00665822	0.454211	-0.0146589	0.988304	NA	CHRNA4
464	ENSG00000049192	6.57926	0.702978	0.969277	0.72526	0.468292	NA	COPS8
465	ENSG00000049239	78.679	-0.26487	0.286997	-0.922902	0.356058	0.99997	COPS2
466	ENSG00000049245	71.8793	0.295829	0.299844	0.98661	0.323834	0.99997	PIAS2
467	ENSG00000049246	4.95729	-0.0290421	1.12599	-0.0257926	0.979423	NA	RDH16
468	ENSG00000049249	4.20766	0.0809086	1.18728	0.068146	0.945669	NA	IGFALS
469	ENSG00000049323	150.298	-0.0637901	0.211486	-0.301628	0.762936	0.99997	LAIR2
470	ENSG00000049449	157.775	0.201475	0.214014	0.941411	0.346495	0.99997	PTPN12
471	ENSG00000049540	101.445	0.432848	0.251445	1.72144	0.0851707	0.99997	EFNA5
472	ENSG00000049541	33.5415	-0.279815	0.434557	-0.643909	0.519634	0.99997	PTPRO
473	ENSG00000049618	99.1993	-0.301316	0.2546	-1.18349	0.236615	0.99997	VTRNA1-2
474	ENSG00000049656	148.444	-0.135771	0.210991	-0.643492	0.519905	0.99997	MRM1
475	ENSG00000049759	33.1403	-0.0031052	0.432861	-0.00717366	0.994276	0.99997	STK38L
476	ENSG00000049769	10.1615	0.0442271	0.771068	0.0573582	0.95426	NA	KBTBD8
477	ENSG00000049860	27.5972	0.177569	0.470785	0.377177	0.706042	NA	GUSB
478	ENSG00000049883	7.37877	-0.132519	0.901656	-0.146972	0.883154	NA	FKRP
479	ENSG00000050130	13.7374	0.306715	0.66757	0.459451	0.645911	NA	SEPSECS
480	ENSG00000050165	275.167	0.0319548	0.16814	0.190048	0.849271	0.99997	OR12D2
481	ENSG00000050327	2.95212	-0.221592	1.45805	-0.151978	0.879204	NA	ZNF79
482	ENSG00000050393	70.4848	-0.242592	0.306476	-0.791554	0.428621	0.99997	MARCHF4
483	ENSG00000050405	660.593	-0.0388028	0.116971	-0.331729	0.740094	0.99997	ZNF691
484	ENSG00000050426	14.6652	0.206171	0.645716	0.319291	0.749506	NA	KAT6B
485	ENSG00000050555	8.53424	-0.49924	0.864139	-0.577731	0.563446	NA	MUC12
486	ENSG00000050730	4.75401	0.406981	1.11507	0.364983	0.715124	NA	OR52J1P
487	ENSG00000050748	50.4531	0.499014	0.350915	1.42204	0.155016	0.99997	POU5F1
488	ENSG00000050820	329.285	0.00662443	0.149364	0.0443508	0.964625	0.99997	TRIP13
489	ENSG00000051009	11.3828	0.838671	0.75118	1.11647	0.26422	NA	OR4F7P
490	ENSG00000051108	177.201	0.132833	0.194534	0.682826	0.494717	0.99997	MAP4K4
491	ENSG00000051128	81.0114	0.0861454	0.279824	0.307856	0.758192	0.99997	BMP15
492	ENSG00000051180	13.6944	-0.376451	0.682587	-0.551507	0.581286	NA	PSMD2
493	ENSG00000051341	6.26411	-0.908227	1.03347	-0.878813	0.379503	NA	FAM3C
494	ENSG00000051382	6.95294	0.0513997	0.947364	0.0542554	0.956732	NA	PDCD1
495	ENSG00000051523	41.3752	0.678128	0.393594	1.72291	0.0849048	0.99997	CTNNA1
496	ENSG00000051596	10.009	1.25506	0.795931	1.57684	0.114832	NA	HDHD3
497	ENSG00000051620	115.737	0.0305469	0.240329	0.127104	0.898858	0.99997	ADGRL2
498	ENSG00000051825	14.6699	-0.430512	0.663191	-0.649152	0.51624	NA	KBTBD11
499	ENSG00000052126	44.2792	-0.345006	0.377035	-0.915051	0.360165	0.99997	EVL
500	ENSG00000052723	68.0554	-0.120386	0.329352	-0.365524	0.71472	0.99997	TNFAIP8L2
501	ENSG00000052749	28.336	-0.0726159	0.474929	-0.152898	0.878478	NA	CEP164
502	ENSG00000052795	58.5863	-0.269593	0.330472	-0.815781	0.414625	0.99997	OTUD7B
503	ENSG00000052802	241.029	-0.285738	0.174515	-1.63733	0.101562	0.99997	RPL18A
504	ENSG00000052841	63.1825	-0.31122	0.316602	-0.982998	0.325608	0.99997	USP40
505	ENSG00000053254	193.852	0.0780755	0.191487	0.407733	0.683469	0.99997	CFTR
506	ENSG00000053371	28.9477	-0.238263	0.465492	-0.511851	0.608755	NA	H2AC15
507	ENSG00000053372	113.875	-0.0607714	0.247838	-0.245207	0.806296	0.99997	SERTAD3
508	ENSG00000053501	15.2812	0.395486	0.645389	0.612786	0.540018	NA	MIS18BP1
509	ENSG00000053770	38.9844	-0.277919	0.398212	-0.697916	0.48523	0.99997	P3H2
510	ENSG00000053900	14.1025	-0.00104208	0.667538	-0.00156108	0.998754	NA	TRAJ1
511	ENSG00000054116	89.9212	0.086203	0.267671	0.322049	0.747416	0.99997	MYOF
512	ENSG00000054118	248.797	0.119043	0.168132	0.708034	0.478924	0.99997	AQR
513	ENSG00000054148	44.0116	0.172867	0.377621	0.457781	0.64711	0.99997	TRBV5-3
514	ENSG00000054267	151.211	0.0848376	0.212009	0.400161	0.689038	0.99997	ZNF219
515	ENSG00000054282	25.6824	-0.0206011	0.51461	-0.0400325	0.968067	NA	CIB1
516	ENSG00000054356	14.8577	-0.471423	0.641846	-0.734479	0.462657	NA	MASP1
517	ENSG00000054392	9.7549	0.473206	0.800162	0.591388	0.554261	NA	MAP1S
518	ENSG00000054523	79.1314	0.20127	0.286385	0.702796	0.482183	0.99997	COPE
519	ENSG00000054598	23.3745	-0.481389	0.5217	-0.922731	0.356147	NA	FDPS
520	ENSG00000054611	22.3113	0.417999	0.528646	0.790698	0.42912	NA	SIRT1
521	ENSG00000054654	51.4533	-0.805149	0.359859	-2.2374	0.02526	0.99997	DENND3
522	ENSG00000054793	35.0325	0.152655	0.418454	0.364808	0.715255	0.99997	SFI1
523	ENSG00000054965	35.1457	0.0499817	0.41727	0.119783	0.904655	0.99997	INPP5F
524	ENSG00000054967	4.86274	-0.634603	1.13185	-0.560678	0.575017	NA	NBPF3
525	ENSG00000054983	14.1548	-0.455779	0.659244	-0.691366	0.489336	NA	FUT1
526	ENSG00000055044	93.9184	-0.0592749	0.269584	-0.219875	0.825968	0.99997	PHF11
527	ENSG00000055070	128.167	0.163692	0.229219	0.714129	0.475147	0.99997	BCL2L13
528	ENSG00000055118	38.1254	0.272918	0.400709	0.681087	0.495817	0.99997	IRF7
529	ENSG00000055130	76.0167	0.0563122	0.287668	0.195754	0.844803	0.99997	MFAP5
530	ENSG00000055147	32.8586	0.212397	0.435188	0.48806	0.625508	0.99997	UBD
531	ENSG00000055163	22.6905	0.283913	0.526035	0.539722	0.589389	NA	SACS
532	ENSG00000055208	98.3752	0.101114	0.258053	0.391835	0.69518	0.99997	EXOC3
533	ENSG00000055211	93.8986	-0.0348686	0.266878	-0.130654	0.896049	0.99997	MYL10
534	ENSG00000055332	143.89	-0.0588548	0.215851	-0.272664	0.785111	0.99997	PPARD
535	ENSG00000055483	35.4837	-0.107278	0.416693	-0.257451	0.79683	0.99997	SHD
536	ENSG00000055609	78.104	-0.358181	0.304047	-1.17805	0.238778	0.99997	KIR2DL5A
537	ENSG00000055917	53.096	0.145325	0.343915	0.42256	0.672616	0.99997	ZHX3
538	ENSG00000055950	43.396	-0.0749925	0.376599	-0.199131	0.84216	0.99997	PARP9
539	ENSG00000056050	100.262	-0.0713774	0.271319	-0.263075	0.792493	0.99997	SEMA5B
540	ENSG00000056097	219.406	-0.077231	0.184259	-0.419144	0.675111	0.99997	TUBD1
541	ENSG00000056277	18.9088	-0.237152	0.567636	-0.41779	0.676101	NA	SPATA6L
542	ENSG00000056586	58.5445	-0.135999	0.332088	-0.409527	0.682153	0.99997	SIRT6
543	ENSG00000056736	3.7237	0.0606165	1.28246	0.0472657	0.962301	NA	STX17
544	ENSG00000056972	12.3298	-0.087622	0.74054	-0.118322	0.905813	NA	HMGN4
545	ENSG00000056998	28.4868	0.031877	0.480281	0.0663716	0.947082	NA	TNKS
546	ENSG00000057019	124.941	-0.16914	0.228657	-0.739711	0.459476	0.99997	PLA2G4E
547	ENSG00000057252	69.1852	0.463847	0.301361	1.53918	0.123761	0.99997	SI
548	ENSG00000057608	381.618	0.096543	0.145035	0.665654	0.505632	0.99997	GAGE7
549	ENSG00000057657	12.0041	0.375403	0.706831	0.531107	0.595344	NA	CFB
550	ENSG00000057663	51.3108	0.409422	0.347311	1.17884	0.238463	0.99997	DLGAP2
551	ENSG00000057757	35.6724	0.499377	0.420808	1.18671	0.235343	0.99997	ZC4H2
552	ENSG00000057935	34.2014	0.0851363	0.429574	0.198188	0.842898	0.99997	SAR1A
553	ENSG00000058056	18.6382	0.141055	0.574071	0.24571	0.805906	NA	B4GALT2
554	ENSG00000058063	29.1477	-0.260025	0.472597	-0.550203	0.58218	NA	ENPP4
555	ENSG00000058085	5.7548	0.383427	1.02555	0.373875	0.708497	NA	KIR3DL2
556	ENSG00000058091	36.226	0.0985923	0.419952	0.23477	0.814387	0.99997	CNTN3
557	ENSG00000058262	381.799	0.0979981	0.148505	0.659896	0.509321	0.99997	TRAJ18
558	ENSG00000058272	269.172	-0.0416264	0.17187	-0.242196	0.808628	0.99997	MSH5
559	ENSG00000058453	13.4287	0.862975	0.690913	1.24903	0.211652	NA	NCR1
560	ENSG00000058600	22.4387	-0.0330318	0.52902	-0.0624396	0.950213	NA	RIF1
561	ENSG00000058668	81.906	-0.173123	0.278861	-0.620822	0.534716	0.99997	ATP1A3
562	ENSG00000058729	42.5736	0.456401	0.385873	1.18277	0.236899	0.99997	PCMTD2
563	ENSG00000058799	24.4892	-0.271217	0.505987	-0.536016	0.591947	NA	COMMD10
564	ENSG00000058804	24.3191	-0.514467	0.506918	-1.01489	0.310157	NA	MRPS10
565	ENSG00000059122	23.3715	0.193216	0.508586	0.379908	0.704014	NA	OR5V1
566	ENSG00000059378	3.11561	-0.917304	1.45286	-0.63138	0.527792	NA	MID1IP1
567	ENSG00000059573	115.415	0.13559	0.238579	0.568324	0.569815	0.99997	PSMA4
568	ENSG00000059588	10.304	-0.298442	0.775634	-0.384771	0.700407	NA	SRD5A1
569	ENSG00000059691	19.9778	0.328136	0.553805	0.592512	0.553508	NA	P2RX7
570	ENSG00000059728	12.4013	0.13649	0.698712	0.195345	0.845123	NA	LDHA
571	ENSG00000059758	33.4269	0.254428	0.443911	0.573152	0.566542	0.99997	OCRL
572	ENSG00000059769	66.7532	0.253587	0.306965	0.826111	0.408741	0.99997	HERC2P9
573	ENSG00000059804	78.7186	0.153386	0.284164	0.539779	0.58935	0.99997	SCNN1D
574	ENSG00000059915	15.3177	0.490663	0.635659	0.771896	0.440176	NA	PTPA
575	ENSG00000060069	19.2644	-0.454788	0.56599	-0.803527	0.42167	NA	NR1I2
576	ENSG00000060138	662.43	-0.0829209	0.117891	-0.703368	0.481826	0.99997	TKTL1
577	ENSG00000060237	163.871	-0.106603	0.205923	-0.517682	0.60468	0.99997	DUSP21
578	ENSG00000060339	230.583	-0.0837923	0.175888	-0.476396	0.633792	0.99997	TMLHE
579	ENSG00000060491	32.9584	-0.180715	0.439011	-0.41164	0.680603	0.99997	ZNF268
580	ENSG00000060642	4.62633	-0.515373	1.1858	-0.43462	0.663838	NA	ANO1
581	ENSG00000060656	3.27355	0.480312	1.36779	0.35116	0.725468	NA	CTIF
582	ENSG00000060688	52.8019	0.227724	0.344886	0.660286	0.50907	0.99997	ARHGEF1
583	ENSG00000060718	152.657	-0.364857	0.215455	-1.69343	0.0903744	0.99997	CNTF
584	ENSG00000060749	85.5019	-0.179726	0.279498	-0.643032	0.520203	0.99997	LENG1
585	ENSG00000060762	56.6782	0.180288	0.339988	0.530279	0.595918	0.99997	HSD17B14
586	ENSG00000060982	323.223	-0.226068	0.15234	-1.48397	0.137817	0.99997	BACH1
587	ENSG00000061273	53.8395	-0.181026	0.358708	-0.504661	0.613797	0.99997	TRAPPC12
588	ENSG00000061337	34.3646	0.025353	0.423735	0.0598322	0.952289	0.99997	SUB1
589	ENSG00000061676	184.529	-0.14203	0.197668	-0.71853	0.47243	0.99997	ENOX2
590	ENSG00000061794	86.8351	0.0479221	0.273029	0.17552	0.860671	0.99997	ESYT2
591	ENSG00000061918	8.2935	0.515651	0.863417	0.597222	0.550359	NA	GRM4
592	ENSG00000061936	49.3281	-0.0930472	0.356709	-0.260849	0.794209	0.99997	RXRB
593	ENSG00000061938	19.969	-0.465291	0.557467	-0.834652	0.403914	NA	ARHGAP44
594	ENSG00000061987	26.9806	0.0689074	0.478404	0.144036	0.885472	NA	GPR45
595	ENSG00000062038	9.15279	0.0211643	0.808076	0.026191	0.979105	NA	CD74
596	ENSG00000062194	116.332	-0.293841	0.238828	-1.23034	0.218569	0.99997	CELF5
597	ENSG00000062370	6.26143	0.368073	1.00459	0.366393	0.714072	NA	VIL1
598	ENSG00000062485	112.598	0.0698733	0.252427	0.276806	0.781929	0.99997	CRHR2
599	ENSG00000062598	30.5965	0.229534	0.448118	0.512219	0.608498	NA	STAMBPL1
600	ENSG00000062650	97.5128	-0.193664	0.258759	-0.748432	0.4542	0.99997	NRM
601	ENSG00000062716	288.409	0.217331	0.172717	1.25831	0.208281	0.99997	EFHD1
602	ENSG00000062725	100.753	-0.198486	0.257223	-0.771649	0.440322	0.99997	HNRNPR
603	ENSG00000062822	9.11636	-0.13678	0.811569	-0.168537	0.86616	NA	PHKB
604	ENSG00000063046	110.221	-0.0638627	0.243797	-0.26195	0.79336	0.99997	ECT2
605	ENSG00000063127	3.38418	-0.605872	1.43416	-0.422459	0.67269	NA	TRDJ2
606	ENSG00000063169	16.1087	-0.458722	0.620734	-0.738998	0.459908	NA	IGLV1-51
607	ENSG00000063177	1110.11	0.0207458	0.105307	0.197003	0.843825	0.99997	UPF1
608	ENSG00000063241	53.5697	0.295256	0.359155	0.822086	0.411028	0.99997	ALG12
609	ENSG00000063244	40.3125	-0.17005	0.396615	-0.428753	0.668103	0.99997	LILRA3
610	ENSG00000063245	126.974	-0.177687	0.258096	-0.688454	0.491167	0.99997	TRAJ21
611	ENSG00000063322	38.4186	0.122089	0.40471	0.301669	0.762904	0.99997	TRMT12
612	ENSG00000063587	21.4098	-0.94592	0.546973	-1.72937	0.0837428	NA	UBD
613	ENSG00000063601	14.7172	-0.784578	0.660518	-1.18782	0.234904	NA	MMP23A
614	ENSG00000063660	122.536	0.0491613	0.232285	0.211642	0.832386	0.99997	GLP1R
615	ENSG00000063761	5.72528	0.134329	1.04011	0.129148	0.89724	NA	CFC1
616	ENSG00000063854	34.2303	0.125089	0.446566	0.280114	0.77939	0.99997	GTF2A1
617	ENSG00000063978	35.7088	-0.0861623	0.421459	-0.204438	0.838011	0.99997	RAD51D
618	ENSG00000064012	13.5972	-0.487498	0.71441	-0.682379	0.494999	NA	CAPG
619	ENSG00000064042	126.414	-0.236993	0.229247	-1.03379	0.301234	0.99997	CHEK2
620	ENSG00000064102	48.4799	0.209259	0.358447	0.583795	0.559358	0.99997	EVA1B
621	ENSG00000064115	48.189	0.163892	0.360397	0.454753	0.649287	0.99997	COX16
622	ENSG00000064199	3.56186	0.683346	2.17865	0.313656	0.753782	NA	MRPL30
623	ENSG00000064225	4.12691	-0.62064	1.20798	-0.513783	0.607404	NA	RBM12
624	ENSG00000064300	3.99294	0.257371	1.21848	0.211224	0.832713	NA	NARS1
625	ENSG00000064309	3.16683	-0.42442	1.3743	-0.308826	0.757454	NA	C1GALT1C1
626	ENSG00000064313	51.4492	-0.273326	0.353065	-0.774151	0.438841	0.99997	SP1
627	ENSG00000064393	79.7228	0.202497	0.304195	0.665681	0.505615	0.99997	TRBV12-1
628	ENSG00000064419	91.9634	-0.0399564	0.28017	-0.142615	0.886594	0.99997	ARL6IP1
629	ENSG00000064490	2.94356	-0.234098	1.41447	-0.165503	0.868548	NA	H4C12
630	ENSG00000064545	22.3052	-0.651252	0.530057	-1.22864	0.219206	NA	H2BC12L
631	ENSG00000064547	2.93665	-0.238738	1.44321	-0.165421	0.868613	NA	PER2
632	ENSG00000064601	6.25617	0.369907	0.977388	0.378465	0.705085	NA	PKP2
633	ENSG00000064607	55.2067	0.00635186	0.376879	0.0168538	0.986553	0.99997	ZC3H11A
634	ENSG00000064651	136.953	0.0813803	0.221975	0.36662	0.713903	0.99997	CCL20
635	ENSG00000064652	41.7866	0.407532	0.397038	1.02643	0.304689	0.99997	TRDJ3
636	ENSG00000064666	283.774	0.308106	0.160197	1.92329	0.0544435	0.99997	CLPS
637	ENSG00000064692	39.5645	0.0365463	0.39603	0.0922817	0.926474	0.99997	PPT2
638	ENSG00000064703	44.8571	-0.27399	0.381972	-0.717305	0.473186	0.99997	PNRC1
639	ENSG00000064726	26.7288	0.0393956	0.477466	0.0825098	0.934241	NA	PBDC1
640	ENSG00000064763	42.3962	-0.302475	0.383801	-0.788105	0.430636	0.99997	RMDN3
641	ENSG00000064932	28.3196	-0.124044	0.463302	-0.267739	0.7889	NA	ZWINT
642	ENSG00000064933	29.3893	-0.0156732	0.463974	-0.0337804	0.973052	NA	PGK1
643	ENSG00000064961	59.3962	0.170017	0.323488	0.525575	0.599183	0.99997	CTDSP2
644	ENSG00000064989	3.5247	0.666323	1.3015	0.511967	0.608674	NA	ZBTB5
645	ENSG00000064995	72.4165	0.00730711	0.294971	0.0247723	0.980237	0.99997	SPG7
646	ENSG00000064999	17.2292	0.377004	0.599728	0.628626	0.529594	NA	NT5C2
647	ENSG00000065000	232.36	0.00897765	0.180867	0.0496366	0.960412	0.99997	KRT36
648	ENSG00000065029	13.484	-0.329769	0.683288	-0.482622	0.629364	NA	UBE2V2
649	ENSG00000065054	38.2765	-0.0230326	0.422717	-0.054487	0.956547	0.99997	CLDN8
650	ENSG00000065057	20.4595	-0.129848	0.551347	-0.235511	0.813812	NA	NEUROD2
651	ENSG00000065060	12.4369	0.139196	0.714336	0.19486	0.845502	NA	RPL34P3
652	ENSG00000065135	177.086	0.0121938	0.19527	0.0624459	0.950208	0.99997	GFPT1
653	ENSG00000065150	244.843	-0.0443172	0.172012	-0.25764	0.796685	0.99997	KIR2DS4
654	ENSG00000065154	155.799	0.370314	0.208377	1.77714	0.0755456	0.99997	NFKBIB
655	ENSG00000065183	44.2829	-0.163634	0.379014	-0.431737	0.665933	0.99997	NPC2
656	ENSG00000065243	94.5733	-0.0392639	0.263932	-0.148765	0.881739	0.99997	PON2
657	ENSG00000065268	56.0073	0.125576	0.344037	0.365006	0.715107	0.99997	SLC7A10
658	ENSG00000065308	241.374	-0.178996	0.174585	-1.02527	0.305238	0.99997	NCR1
659	ENSG00000065328	24.1014	-0.159059	0.509356	-0.312275	0.754831	NA	TMEM70
660	ENSG00000065357	17.6312	-0.777755	0.600151	-1.29593	0.194999	NA	CYP3A51P
661	ENSG00000065413	13.8661	0.0475585	0.657872	0.0722915	0.94237	NA	CORO6
662	ENSG00000065427	174.238	0.0500002	0.205019	0.24388	0.807323	0.99997	INPPL1
663	ENSG00000065457	31.6717	-0.265778	0.455035	-0.584082	0.559165	NA	ACSBG1
664	ENSG00000065485	75.9418	0.140704	0.287908	0.488711	0.625047	0.99997	KHDRBS1
665	ENSG00000065491	15.2441	-0.121027	0.639689	-0.189196	0.849939	NA	NTAQ1
666	ENSG00000065518	155.055	-0.125318	0.216319	-0.579318	0.562375	0.99997	MUC4
667	ENSG00000065526	95.0779	-0.0397321	0.264233	-0.150368	0.880474	0.99997	DDX20
668	ENSG00000065534	203.426	-0.307626	0.194396	-1.58247	0.113541	0.99997	MRC1
669	ENSG00000065548	196.317	0.10122	0.187957	0.538525	0.590215	0.99997	ABCF3
670	ENSG00000065559	50.7582	-0.612331	0.355431	-1.72278	0.0849281	0.99997	RRM2
671	ENSG00000065600	17.8837	0.544432	0.606602	0.897512	0.369446	NA	WDR55
672	ENSG00000065613	132.566	-0.250951	0.234969	-1.06802	0.285513	0.99997	MYOT
673	ENSG00000065615	11.1806	0.18941	0.731457	0.258949	0.795675	NA	DMGDH
674	ENSG00000065665	8.01741	-0.551565	0.877118	-0.628838	0.529455	NA	HYDIN
675	ENSG00000065717	18.1841	-0.216723	0.578529	-0.37461	0.70795	NA	TBXAS1
676	ENSG00000065802	20.1781	-0.17146	0.552816	-0.310157	0.756442	NA	TUBE1
677	ENSG00000065809	59.0367	0.108751	0.324513	0.335122	0.737533	0.99997	APOL6
678	ENSG00000065833	68.3452	0.162375	0.316095	0.513691	0.607468	0.99997	LTB
679	ENSG00000065882	74.9281	-0.0219801	0.301254	-0.0729622	0.941836	0.99997	KHDC4
680	ENSG00000065883	76.2606	-0.490501	0.291795	-1.68098	0.092767	0.99997	H4C15
681	ENSG00000065911	227.205	0.0803134	0.176638	0.454678	0.649341	0.99997	SEMA4F
682	ENSG00000065923	4.84202	-0.643755	1.13243	-0.56847	0.569716	NA	HMCN1
683	ENSG00000065970	26.0609	0.422955	0.488026	0.866665	0.386126	NA	ZNF654
684	ENSG00000065978	876.341	0.0805927	0.123249	0.653901	0.513175	0.99997	NEU1
685	ENSG00000065989	7.02152	0.462062	0.921858	0.501229	0.61621	NA	OPA1
686	ENSG00000066027	32.7272	-0.117688	0.436277	-0.269756	0.787348	0.99997	PLS1
687	ENSG00000066044	205.32	0.0626184	0.182372	0.343355	0.731332	0.99997	EEF1B2
688	ENSG00000066084	19.616	-0.255791	0.55637	-0.459751	0.645695	NA	CEACAM19
689	ENSG00000066117	67.9797	0.10845	0.30912	0.350834	0.725713	0.99997	SFPQ
690	ENSG00000066135	19.8182	0.0376133	0.558746	0.0673173	0.946329	NA	NCR1
691	ENSG00000066136	48.1663	0.164312	0.359322	0.457282	0.647468	0.99997	NAP1L4
692	ENSG00000066279	34.8727	-0.467214	0.426226	-1.09616	0.273007	0.99997	LINC00305
693	ENSG00000066322	91.4393	-0.00984832	0.273041	-0.036069	0.971227	0.99997	PRDM13
694	ENSG00000066379	24.2032	-0.0417086	0.50311	-0.0829014	0.93393	NA	IGKV2D-18
695	ENSG00000066382	4.48843	-1.65129	1.23629	-1.33568	0.181653	NA	C4B
696	ENSG00000066422	27.2052	-0.246161	0.478939	-0.513972	0.607271	NA	TIMM9
697	ENSG00000066427	26.2237	0.390944	0.494733	0.790212	0.429404	NA	MAGEB2
698	ENSG00000066455	49.2578	-0.252096	0.376124	-0.670249	0.502699	0.99997	CEP57
699	ENSG00000066468	7.02616	-0.67132	0.931316	-0.720829	0.471014	NA	FCAR
700	ENSG00000066557	35.5854	-0.0276493	0.420194	-0.0658012	0.947536	0.99997	MED9
701	ENSG00000066583	16.8078	-0.0835617	0.624106	-0.13389	0.893489	NA	RANGRF
702	ENSG00000066629	23.4591	0.316026	0.508036	0.622054	0.533906	NA	EFNB1
703	ENSG00000066651	24.3274	-0.243903	0.511721	-0.476633	0.633623	NA	NLN
704	ENSG00000066654	72.3529	-0.0312293	0.297949	-0.104814	0.916523	0.99997	TAPBPL
705	ENSG00000066697	110.139	-0.102671	0.241663	-0.424852	0.670945	0.99997	FAM136A
706	ENSG00000066735	9.50638	0.404577	0.79534	0.508685	0.610973	NA	TMEM59L
707	ENSG00000066739	20.5195	0.00831916	0.549057	0.0151517	0.987911	NA	L1TD1
708	ENSG00000066777	54.4256	-0.539239	0.34914	-1.54448	0.122472	0.99997	SPEG
709	ENSG00000066827	6.60816	-0.285762	0.958048	-0.298275	0.765493	NA	ADPRM
710	ENSG00000066855	27.0537	0.225004	0.50972	0.441427	0.658904	NA	HS6ST1
711	ENSG00000066926	33.791	0.169656	0.424615	0.399553	0.689486	0.99997	FANCF
712	ENSG00000066933	45.1154	-0.399579	0.393364	-1.0158	0.309725	0.99997	MSH5
713	ENSG00000067057	195.151	0.0847564	0.192055	0.441313	0.658986	0.99997	PAK3
714	ENSG00000067064	196.673	-0.38432	0.191868	-2.00304	0.0451728	0.99997	DNAJA1
715	ENSG00000067066	44.4039	0.287882	0.374253	0.769218	0.441764	0.99997	SKP2
716	ENSG00000067082	391.376	0.0640059	0.140762	0.454711	0.649317	0.99997	COL7A1
717	ENSG00000067141	39.409	-0.144021	0.398866	-0.361077	0.718042	0.99997	MYH4
718	ENSG00000067167	413.286	-0.00294512	0.147314	-0.0199921	0.98405	0.99997	FCHO1
719	ENSG00000067177	4.53074	0.575025	1.14997	0.500034	0.617051	NA	PBX3
720	ENSG00000067182	105.832	0.0107169	0.246473	0.0434811	0.965318	0.99997	TCP1
721	ENSG00000067191	4.35972	-0.742183	1.18963	-0.62388	0.532706	NA	CA11
722	ENSG00000067208	84.0625	0.00017973	0.277177	0.000648432	0.999483	0.99997	WEE1
723	ENSG00000067221	14.9053	-0.369324	0.640605	-0.576523	0.564262	NA	PRPF4
724	ENSG00000067225	882.686	0.118335	0.105606	1.12054	0.262486	0.99997	PDGFA
725	ENSG00000067248	119.085	-0.099064	0.235926	-0.419894	0.674563	0.99997	HIKESHI
726	ENSG00000067334	124.406	-0.212996	0.242274	-0.879153	0.379318	0.99997	IGKV1D-16
727	ENSG00000067365	17.8627	-0.345382	0.586453	-0.588933	0.555906	NA	PDLIM2
728	ENSG00000067369	18.06	-0.379213	0.593674	-0.638756	0.522982	NA	TCTA
729	ENSG00000067445	66.6343	-0.00561114	0.32322	-0.0173601	0.986149	0.99997	TFAP2B
730	ENSG00000067533	99.7289	-0.299858	0.268856	-1.11531	0.264718	0.99997	SSU72
731	ENSG00000067560	903.706	0.203189	0.104258	1.9489	0.0513072	0.99997	ABCC6
732	ENSG00000067596	35.6318	-0.208232	0.421043	-0.494561	0.62091	0.99997	SMIM40
733	ENSG00000067704	89.4369	-0.00321303	0.273305	-0.0117562	0.99062	0.99997	CEP55
734	ENSG00000067715	4.02509	0.616322	1.21567	0.506982	0.612167	NA	SORD
735	ENSG00000067798	58.243	0.0926363	0.334985	0.276538	0.782135	0.99997	ACSS1
736	ENSG00000067829	33.8517	0.0175112	0.453954	0.0385749	0.969229	0.99997	DNAJB2
737	ENSG00000067836	5.96952	0.253294	1.00033	0.253211	0.800105	NA	RPL23AP79
738	ENSG00000067900	292.882	-0.10591	0.164026	-0.645692	0.518479	0.99997	RBBP4
739	ENSG00000067955	57.8104	0.120035	0.338931	0.354157	0.723221	0.99997	CASP3
740	ENSG00000067992	27.5057	-0.213734	0.470564	-0.454207	0.64968	NA	OSBP
741	ENSG00000068001	48.3962	-0.0133782	0.362767	-0.0368781	0.970582	0.99997	CAVIN2
742	ENSG00000068024	10.2814	-0.439165	0.822463	-0.533963	0.593367	NA	ADAMTS2
743	ENSG00000068028	36.5337	0.157547	0.411979	0.382416	0.702153	0.99997	EHD1
744	ENSG00000068078	5.19891	0.116025	1.07582	0.107848	0.914116	NA	FCAR
745	ENSG00000068097	29.7033	-0.0325119	0.483207	-0.0672835	0.946356	NA	ZNF624
746	ENSG00000068120	28.792	0.154364	0.460597	0.335139	0.73752	NA	GEMIN7
747	ENSG00000068137	25.9241	-0.102254	0.503122	-0.203238	0.838949	NA	OR8K2P
748	ENSG00000068305	44.7136	-0.190246	0.397964	-0.478049	0.632615	0.99997	LTB
749	ENSG00000068308	87.141	-0.213864	0.272098	-0.785984	0.431877	0.99997	REX1BD
750	ENSG00000068323	107.901	0.188165	0.244154	0.770681	0.440896	0.99997	TAF6
751	ENSG00000068354	8.13366	-0.1815	0.880411	-0.206153	0.836671	NA	NFKBIE
752	ENSG00000068366	211.81	-0.00537956	0.180155	-0.0298608	0.976178	0.99997	ETV2
753	ENSG00000068383	12.7096	0.309753	0.691396	0.44801	0.654146	NA	IGKV3OR22-2
754	ENSG00000068394	33.2161	-0.35288	0.45645	-0.773096	0.439466	0.99997	OR4G1P
755	ENSG00000068400	33.3977	0.018366	0.42848	0.0428632	0.965811	0.99997	CHFR
756	ENSG00000068438	66.7709	0.273685	0.315413	0.867704	0.385557	0.99997	ECPAS
757	ENSG00000068489	37.2062	-0.362834	0.423741	-0.856263	0.391852	0.99997	KIRREL1
758	ENSG00000068615	3.73416	0.439762	1.33584	0.329202	0.742003	NA	EEFSEC
759	ENSG00000068650	16.6071	0.0396336	0.612146	0.0647454	0.948377	NA	MSRB2
760	ENSG00000068654	35.8206	-0.0432405	0.419014	-0.103196	0.917807	0.99997	ACAP2
761	ENSG00000068697	633.256	-0.00736613	0.117745	-0.0625599	0.950117	0.99997	PIGL
762	ENSG00000068724	7.35022	-0.332548	0.918357	-0.362112	0.717268	NA	TEX15
763	ENSG00000068745	65.7729	0.352986	0.32024	1.10225	0.270352	0.99997	TVP23B
764	ENSG00000068784	14.9106	-0.36996	0.637319	-0.580494	0.561582	NA	ZNHIT6
765	ENSG00000068796	73.6261	-0.0184381	0.294939	-0.0625148	0.950153	0.99997	ITPK1
766	ENSG00000068878	84.3649	0.00918494	0.277106	0.0331459	0.973558	0.99997	DZIP1
767	ENSG00000068885	17.442	0.253255	0.59112	0.428433	0.668336	NA	C2orf83
768	ENSG00000068903	61.9408	0.21986	0.319603	0.687916	0.491506	0.99997	RABL2A
769	ENSG00000068912	134.697	0.111633	0.22295	0.50071	0.616575	0.99997	OR2W1
770	ENSG00000068971	10.7518	-0.282757	0.789067	-0.358344	0.720086	NA	PLS3
771	ENSG00000069011	4.7652	0.413173	1.14274	0.361562	0.717679	NA	PDE6C
772	ENSG00000069020	17.8108	-0.431307	0.58636	-0.735568	0.461994	NA	OR10A2
773	ENSG00000069188	16.2856	-0.0071724	0.63655	-0.0112676	0.99101	NA	LGSN
774	ENSG00000069248	47.1148	-0.23152	0.362602	-0.638494	0.523152	0.99997	FANCI
775	ENSG00000069275	1171.94	0.0204019	0.101428	0.201147	0.840584	0.99997	LY6G5B
776	ENSG00000069329	192.342	-0.0866261	0.191037	-0.453452	0.650223	0.99997	SBNO1
777	ENSG00000069345	121.862	0.0013265	0.232125	0.00571459	0.99544	0.99997	SLC17A4
778	ENSG00000069399	30.0118	0.134881	0.453197	0.297621	0.765993	NA	BAX
779	ENSG00000069424	3.16158	-0.421438	1.43719	-0.293237	0.769341	NA	GTPBP6
780	ENSG00000069482	29.0137	0.635282	0.468542	1.35587	0.175141	NA	REPIN1
781	ENSG00000069509	61.0819	0.136497	0.322392	0.423388	0.672012	0.99997	VWA5B1
782	ENSG00000069667	12.0504	-0.161203	0.705266	-0.22857	0.819203	NA	RBBP6
783	ENSG00000069702	29.0246	0.0845458	0.469647	0.18002	0.857137	NA	TAP1
784	ENSG00000069849	310.445	0.186847	0.153573	1.21667	0.223731	0.99997	ATF4
785	ENSG00000069869	33.2902	0.694001	0.433885	1.5995	0.109709	0.99997	MYBL2
786	ENSG00000069956	105.608	-0.118354	0.248733	-0.475827	0.634198	0.99997	POU4F2
787	ENSG00000069966	15.3436	0.587943	0.633085	0.928696	0.353047	NA	UBAC1
788	ENSG00000069974	37.6441	-0.147164	0.420083	-0.350321	0.726098	0.99997	PSMB9
789	ENSG00000069998	38.9791	-0.0402496	0.399526	-0.100743	0.919754	0.99997	SNORD53
790	ENSG00000070010	126.596	0.27708	0.228327	1.21353	0.224928	0.99997	TMSB4X
791	ENSG00000070018	49.3639	-0.22307	0.355091	-0.628205	0.52987	0.99997	KRT32
792	ENSG00000070047	22.6182	0.573771	0.525768	1.0913	0.275141	NA	RARS2
793	ENSG00000070061	37.7791	-0.489962	0.427689	-1.14561	0.251959	0.99997	ZRSR2
794	ENSG00000070081	201.802	-0.130998	0.193884	-0.675653	0.499261	0.99997	NFE2L1
795	ENSG00000070087	306.416	-0.00707204	0.153852	-0.0459665	0.963337	0.99997	PAM
796	ENSG00000070159	3.97913	0.2514	1.21905	0.206226	0.836614	NA	PRM2
797	ENSG00000070193	4.40758	-0.0808041	2.11432	-0.0382175	0.969514	NA	FCAR
798	ENSG00000070214	48.7373	0.0333877	0.356542	0.0936432	0.925393	0.99997	RAD54L2
799	ENSG00000070269	28.4411	0.25269	0.503647	0.501721	0.615864	NA	FAM3B
800	ENSG00000070366	9.48937	-0.584829	0.834434	-0.700869	0.483385	NA	AKR7A3
801	ENSG00000070367	122.359	0.00203092	0.233839	0.00868513	0.99307	0.99997	TUBB3
802	ENSG00000070371	4.46571	0.248184	1.18051	0.210234	0.833485	NA	ZNF229
803	ENSG00000070404	41.5063	0.0124183	0.388597	0.0319566	0.974507	0.99997	BCL2L10
804	ENSG00000070413	60.0245	-0.305987	0.324153	-0.943957	0.345192	0.99997	GPRASP1
805	ENSG00000070423	79.4206	-0.053524	0.289726	-0.18474	0.853433	0.99997	HEATR1
806	ENSG00000070444	26.1328	-0.0743198	0.482146	-0.154144	0.877496	NA	MC3R
807	ENSG00000070476	9.45161	0.104736	0.823638	0.127163	0.898812	NA	PLEKHG2
808	ENSG00000070495	46.3158	0.0840417	0.366415	0.229362	0.818587	0.99997	ZHX2
809	ENSG00000070501	30.4409	0.347907	0.454323	0.76577	0.443813	NA	PHKA2
810	ENSG00000070540	11.5776	-0.175313	0.733401	-0.239041	0.811074	NA	RC3H2
811	ENSG00000070610	11.7359	-0.354079	0.722111	-0.490339	0.623894	NA	REXO4
812	ENSG00000070614	93.1325	-0.26868	0.26422	-1.01688	0.30921	0.99997	HOXD4
813	ENSG00000070718	16.5279	0.428955	0.604013	0.710174	0.477596	NA	SCGB1D1
814	ENSG00000070756	1557.45	-0.0610902	0.090394	-0.675822	0.499154	0.99997	FBXO4
815	ENSG00000070761	42.2763	-0.185922	0.382639	-0.485895	0.627041	0.99997	TRBJ1-1
816	ENSG00000070770	40.6425	-0.113376	0.395169	-0.286905	0.774185	0.99997	CRYGC
817	ENSG00000070778	37.4557	0.0828268	0.410091	0.201972	0.839939	0.99997	LILRB1
818	ENSG00000070785	42.493	-0.0138862	0.383361	-0.0362223	0.971105	0.99997	DCHS1
819	ENSG00000070808	2.4865	0.253089	1.53254	0.165144	0.868831	NA	CACNG1
820	ENSG00000070814	110.884	-0.143814	0.258134	-0.557131	0.577438	0.99997	STK4
821	ENSG00000070882	5.79159	-0.746739	1.03952	-0.718352	0.47254	NA	EDC4
822	ENSG00000070950	27.5984	-0.443622	0.502966	-0.882012	0.37777	NA	AP5M1
823	ENSG00000070961	208.297	-0.154916	0.203913	-0.759716	0.447424	0.99997	ATOX1
824	ENSG00000071051	68.7746	-0.0884532	0.301694	-0.293189	0.769378	0.99997	NR4A3
825	ENSG00000071054	254.526	-0.0202271	0.169126	-0.119598	0.904802	0.99997	ZMYM6
826	ENSG00000071082	1969.29	-0.00516372	0.0871869	-0.0592259	0.952772	0.99997	RFPL1
827	ENSG00000071127	600.795	0.00678802	0.118792	0.057142	0.954432	0.99997	ESPL1
828	ENSG00000071189	46.2972	-0.148256	0.378457	-0.391738	0.695252	0.99997	PUF60
829	ENSG00000071205	41.3334	-0.159648	0.387699	-0.411783	0.680499	0.99997	MRPL57
830	ENSG00000071242	53.2071	0.0263628	0.341946	0.0770964	0.938547	0.99997	RING1
831	ENSG00000071243	39.2724	-0.252894	0.409598	-0.61742	0.536958	0.99997	UFM1
832	ENSG00000071246	23.5381	-0.634917	0.513918	-1.23544	0.216665	NA	TRIM31
833	ENSG00000071282	434.988	-0.0351768	0.134354	-0.261822	0.793459	0.99997	IGLV2-11
834	ENSG00000071462	89.3423	-0.329588	0.27034	-1.21916	0.222783	0.99997	CCDC34
835	ENSG00000071537	112.951	0.0878949	0.24539	0.358184	0.720206	0.99997	RPS26
836	ENSG00000071539	19.1743	0.216839	0.564538	0.3841	0.700904	NA	SPAG9
837	ENSG00000071553	118.63	0.10322	0.254179	0.406091	0.684675	0.99997	ATP6V1B2
838	ENSG00000071564	123.021	-0.0659613	0.233388	-0.282625	0.777464	0.99997	SSTR5
839	ENSG00000071575	60.8909	0.0193808	0.326324	0.0593913	0.95264	0.99997	IGHD1-14
840	ENSG00000071626	149.26	-0.181543	0.212235	-0.855387	0.392337	0.99997	NUDT13
841	ENSG00000071655	77.848	-0.214227	0.284865	-0.75203	0.452033	0.99997	GOLM1
842	ENSG00000071794	28.9334	-0.0628057	0.494412	-0.127031	0.898916	NA	SEMG2
843	ENSG00000071859	169.736	0.140914	0.215538	0.653778	0.513255	0.99997	TMEM11
844	ENSG00000071889	28.8659	0.253085	0.463161	0.546429	0.584771	NA	LRRC47
845	ENSG00000071894	68.1852	0.0967271	0.302811	0.319431	0.7494	0.99997	TRAJ42
846	ENSG00000071967	90.3819	-0.101506	0.269256	-0.376989	0.706182	0.99997	IRX3
847	ENSG00000071994	85.7031	0.0700375	0.272302	0.257205	0.797021	0.99997	OGG1
848	ENSG00000072042	155.597	0.0969141	0.210193	0.461072	0.644747	0.99997	CPSF1
849	ENSG00000072062	101.316	-0.246973	0.251782	-0.9809	0.326642	0.99997	POLE
850	ENSG00000072071	77.7509	-0.166881	0.292042	-0.571427	0.56771	0.99997	HSF2BP
851	ENSG00000072110	1388.59	-0.00965844	0.0961298	-0.100473	0.919969	0.99997	ACTN1
852	ENSG00000072121	8.70397	-0.748387	0.847538	-0.883013	0.377229	NA	TTLL12
853	ENSG00000072133	7.11314	-0.255294	0.968874	-0.263496	0.792169	NA	RPS6KC1
854	ENSG00000072134	23.889	-0.405798	0.522467	-0.776697	0.437338	NA	CAPN10
855	ENSG00000072135	7.3023	-0.529551	0.927284	-0.571077	0.567947	NA	NDUFAF3
856	ENSG00000072163	35.387	0.293982	0.418493	0.702478	0.482381	0.99997	RBM23
857	ENSG00000072195	25.2503	-0.227161	0.501515	-0.45295	0.650585	NA	CST8
858	ENSG00000072210	36.4479	0.116561	0.410533	0.283927	0.776466	0.99997	ALDH3A2
859	ENSG00000072274	103.529	-0.00139151	0.249711	-0.00557248	0.995554	0.99997	TAF12
860	ENSG00000072310	14.4365	-0.856674	0.675068	-1.26902	0.204434	NA	SLC6A13
861	ENSG00000072364	118.193	-0.0973871	0.24186	-0.402659	0.687199	0.99997	OR12D2
862	ENSG00000072401	51.7775	-0.0776051	0.346259	-0.224124	0.822661	0.99997	TLE4
863	ENSG00000072415	32.1115	0.232274	0.435658	0.533157	0.593925	NA	GRHL3
864	ENSG00000072422	61.2149	-0.0252044	0.327801	-0.0768894	0.938711	0.99997	RALGPS1
865	ENSG00000072501	222.771	-0.263883	0.191056	-1.38118	0.167223	0.99997	ZXDA
866	ENSG00000072506	61.1301	0.184818	0.325407	0.567959	0.570062	0.99997	MSH6
867	ENSG00000072518	29.8976	0.25697	0.466444	0.550912	0.581694	NA	EFNB3
868	ENSG00000072571	11.2998	-0.25394	0.74918	-0.338957	0.734642	NA	HLA-DQB1
869	ENSG00000072609	34.2021	0.0866675	0.422041	0.205353	0.837296	0.99997	BBS7
870	ENSG00000072682	44.9118	0.465691	0.374836	1.24239	0.214094	0.99997	B4GALT3
871	ENSG00000072756	37.7603	-0.238528	0.407382	-0.585514	0.558202	0.99997	TFPT
872	ENSG00000072778	63.3876	0.365769	0.330048	1.10823	0.267763	0.99997	ACADVL
873	ENSG00000072786	32.6609	0.0352591	0.431604	0.0816931	0.934891	NA	SMN1
874	ENSG00000072803	71.3363	0.0540802	0.297665	0.181681	0.855833	0.99997	PAXIP1
875	ENSG00000072818	3.25711	0.475046	1.34319	0.353671	0.723585	NA	PSMF1
876	ENSG00000072832	37.4169	0.0806414	0.409587	0.196885	0.843918	0.99997	CR2
877	ENSG00000072840	4.84532	-0.633855	1.15549	-0.54856	0.583308	NA	EPHB4
878	ENSG00000072849	99.7211	0.204704	0.257696	0.794359	0.426986	0.99997	STXBP6
879	ENSG00000072864	6.26926	0.59831	1.00566	0.594942	0.551882	NA	COQ3
880	ENSG00000072952	23.4207	-0.358144	0.537526	-0.666283	0.505231	NA	CERT1
881	ENSG00000072954	4.13644	-0.618172	1.2241	-0.505002	0.613558	NA	DUS1L
882	ENSG00000072958	61.7518	-0.0226871	0.319851	-0.0709301	0.943453	0.99997	DYNLL1
883	ENSG00000073008	34.5733	-0.302813	0.431049	-0.702503	0.482365	0.99997	PSEN2
884	ENSG00000073050	30.8884	0.782158	0.452882	1.72707	0.084156	NA	LOC124908988
885	ENSG00000073060	24.7643	0.0808238	0.496368	0.16283	0.870652	NA	CD6
886	ENSG00000073146	2.67597	-0.553824	1.49015	-0.371656	0.710149	NA	SNX9
887	ENSG00000073169	7.98979	-0.559215	0.929675	-0.601516	0.547496	NA	APOL5
888	ENSG00000073331	2.61259	-1.16641	1.69642	-0.687573	0.491722	NA	NLRX1
889	ENSG00000073417	43.4291	-0.0428556	0.377579	-0.113501	0.909633	0.99997	OR1F1
890	ENSG00000073464	11.5535	-0.0588427	0.76773	-0.076645	0.938906	NA	CHRNG
891	ENSG00000073536	12.6364	0.72025	0.693847	1.03805	0.299245	NA	GPR89B
892	ENSG00000073578	37.7511	0.139954	0.406339	0.344426	0.730526	0.99997	RPS18
893	ENSG00000073584	11.6942	-0.480178	0.728823	-0.65884	0.509998	NA	SFRP4
894	ENSG00000073605	2.99643	0.258359	1.40484	0.183905	0.854088	NA	SHFL
895	ENSG00000073614	104.561	-0.251911	0.253116	-0.995241	0.319619	0.99997	PTH1R
896	ENSG00000073711	26.0428	0.421374	0.483196	0.872057	0.383177	NA	PLP2
897	ENSG00000073712	411.726	-0.0567206	0.146914	-0.386081	0.699437	0.99997	DCTN6
898	ENSG00000073792	336.47	-0.0169522	0.152168	-0.111404	0.911296	0.99997	BTN2A2
899	ENSG00000073803	51.3526	-0.0249289	0.348229	-0.0715875	0.94293	0.99997	IER3
900	ENSG00000073849	3.88885	-0.48504	1.24971	-0.388121	0.697927	NA	SAG
901	ENSG00000073910	3.53423	0.66773	1.30415	0.512004	0.608649	NA	CEP170
902	ENSG00000073921	354.439	0.00372226	0.145657	0.0255549	0.979612	0.99997	CXCR4
903	ENSG00000073969	44.3416	0.0463048	0.378356	0.122384	0.902595	0.99997	NEU1
904	ENSG00000074047	45.2305	-0.0439612	0.38081	-0.115441	0.908095	0.99997	GCGR
905	ENSG00000074054	40.6103	0.0433775	0.389584	0.111343	0.911344	0.99997	EXOSC7
906	ENSG00000074071	80.8496	-0.0824737	0.281185	-0.293307	0.769287	0.99997	FKBPL
907	ENSG00000074181	66.5177	0.382792	0.316626	1.20897	0.226674	0.99997	NDUFB3
908	ENSG00000074201	110.536	0.227925	0.243256	0.936976	0.348771	0.99997	CLCN2
909	ENSG00000074219	9.25724	-0.522186	0.81299	-0.642303	0.520676	NA	YEATS4
910	ENSG00000074266	24.4064	-0.0673494	0.501625	-0.134263	0.893195	NA	SUPT3H
911	ENSG00000074319	114.195	0.153044	0.239131	0.640003	0.522171	0.99997	TFPI
912	ENSG00000074356	54.0536	-0.220788	0.343225	-0.643276	0.520045	0.99997	HPF1
913	ENSG00000074410	3.90529	-0.478986	1.24446	-0.384894	0.700316	NA	FMNL1
914	ENSG00000074416	152.728	0.146898	0.208852	0.703357	0.481833	0.99997	SERPINB8P1
915	ENSG00000074527	3.41443	-0.589088	1.36588	-0.431286	0.66626	NA	WDR18
916	ENSG00000074582	14.4788	-0.190852	0.652127	-0.292661	0.769781	NA	BCL2
917	ENSG00000074590	249.118	-0.0469261	0.169394	-0.277024	0.781762	0.99997	SKIC3
918	ENSG00000074603	43.2666	-0.174881	0.37773	-0.462978	0.64338	0.99997	SLCO1C1
919	ENSG00000074657	40.5551	-0.151209	0.396926	-0.380951	0.70324	0.99997	SAMD9
920	ENSG00000074660	4.70805	0.101079	1.11818	0.0903962	0.927972	NA	H2AC6
921	ENSG00000074695	514.271	-0.0601304	0.128494	-0.467964	0.63981	0.99997	KRTAP5-9
922	ENSG00000074696	335.75	0.0930676	0.151681	0.613574	0.539497	0.99997	MRPL2
923	ENSG00000074755	19.8163	0.0405045	0.561449	0.0721427	0.942488	NA	ITGA11
924	ENSG00000074800	1471.92	0.0471615	0.0978468	0.481993	0.629811	0.99997	EIF1AX
925	ENSG00000074842	446.416	0.195867	0.135492	1.44559	0.148292	0.99997	PIP4P2
926	ENSG00000074855	7.79579	-0.478957	0.89556	-0.534813	0.592779	NA	PLXDC1
927	ENSG00000074935	15.1476	0.111004	0.647859	0.171339	0.863957	NA	STRN3
928	ENSG00000074964	6.88791	-0.16066	0.928511	-0.17303	0.862628	NA	EPDR1
929	ENSG00000075043	5.68622	-0.11745	1.06311	-0.110478	0.912031	NA	ITGB6
930	ENSG00000075089	27.222	-0.00644489	0.482143	-0.0133672	0.989335	NA	WFDC1
931	ENSG00000075131	17.4756	0.258463	0.606846	0.425911	0.670172	NA	TAS2R5
932	ENSG00000075142	182.442	-0.0544746	0.195185	-0.279092	0.780174	0.99997	SLC6A11
933	ENSG00000075151	175.314	0.111265	0.196075	0.567463	0.5704	0.99997	ULK1
934	ENSG00000075188	26.5864	-0.229684	0.532279	-0.43151	0.666097	NA	ELSPBP1
935	ENSG00000075213	118.535	-0.300866	0.234672	-1.28207	0.199817	0.99997	TRIM10
936	ENSG00000075218	17.5674	0.0467377	0.606239	0.0770945	0.938548	NA	NDUFA13
937	ENSG00000075223	128.829	0.0663999	0.227635	0.291695	0.77052	0.99997	HNRNPR
938	ENSG00000075234	35.984	0.154338	0.415086	0.371822	0.710026	0.99997	DHX29
939	ENSG00000075239	106.563	0.0787755	0.250283	0.314746	0.752955	0.99997	ACAT1
940	ENSG00000075240	14.6013	-0.53283	0.64844	-0.82171	0.411242	NA	RASA3
941	ENSG00000075275	4.33864	1.12927	1.19913	0.94174	0.346326	NA	NRXN3
942	ENSG00000075292	97.482	-0.358366	0.281766	-1.27186	0.203424	0.99997	SH3YL1
943	ENSG00000075303	11.1057	0.648887	0.757102	0.857067	0.391408	NA	SLC35E3
944	ENSG00000075336	42.3874	-0.301456	0.385332	-0.782329	0.434021	0.99997	TRBV2
945	ENSG00000075391	30.7314	-0.232847	0.461614	-0.50442	0.613966	NA	LARGE1
946	ENSG00000075399	11.9292	0.813775	0.738061	1.10259	0.270207	NA	ITGBL1
947	ENSG00000075407	48.4016	-0.229638	0.382605	-0.600196	0.548376	0.99997	UBA1
948	ENSG00000075413	91.1172	0.00902082	0.279691	0.0322528	0.97427	0.99997	LMAN1
949	ENSG00000075415	814.63	0.141392	0.109336	1.29319	0.195944	0.99997	PBX2
950	ENSG00000075420	305.475	0.00359321	0.164321	0.021867	0.982554	0.99997	LY6G6F-LY6G6D
951	ENSG00000075426	157.039	-0.278581	0.209367	-1.33059	0.183324	0.99997	FKBP3
952	ENSG00000075539	32.3198	-0.0790777	0.446377	-0.177155	0.859387	NA	ZNF311
953	ENSG00000075568	58.4513	-0.0789311	0.354909	-0.222398	0.824004	0.99997	ABRAXAS2
954	ENSG00000075618	762.692	0.110725	0.109584	1.01042	0.312296	0.99997	SCG5
955	ENSG00000075624	4635.78	0.0691116	0.0773651	0.893317	0.371687	0.99997	ACTB
956	ENSG00000075651	13.9343	0.839889	0.667187	1.25885	0.208084	NA	SERPINF1
957	ENSG00000075702	2.95047	-0.229635	1.41374	-0.16243	0.870967	NA	HEATR9
958	ENSG00000075711	90.7473	0.270491	0.265235	1.01982	0.307816	0.99997	DEFA3
959	ENSG00000075785	223.735	0.042035	0.183363	0.229245	0.818679	0.99997	WNT9B
960	ENSG00000075856	49.0181	-0.405701	0.372371	-1.08951	0.27593	0.99997	MED20
961	ENSG00000075914	55.2567	-0.368355	0.337454	-1.09157	0.275022	0.99997	MRPL3
962	ENSG00000075945	54.7223	0.20086	0.340537	0.589835	0.555302	0.99997	HHLA2
963	ENSG00000076003	91.7439	0.0124963	0.263126	0.0474917	0.962121	0.99997	LSP1
964	ENSG00000076043	305.281	-0.0223313	0.154343	-0.144687	0.884958	0.99997	PHLDA3
965	ENSG00000076053	53.0494	-0.0296602	0.346447	-0.0856125	0.931774	0.99997	AP5Z1
966	ENSG00000076067	43.0371	-0.0119664	0.389653	-0.0307103	0.975501	0.99997	PTPN2
967	ENSG00000076108	31.6365	-0.0159444	0.440159	-0.0362243	0.971104	NA	RNPS1
968	ENSG00000076201	38.0192	0.087822	0.440592	0.199327	0.842007	0.99997	WBP1
969	ENSG00000076242	25.6788	0.22882	0.497629	0.459821	0.645645	NA	MAK
970	ENSG00000076248	21.6182	0.156365	0.531189	0.294367	0.768478	NA	TNFRSF1B
971	ENSG00000076321	58.0511	0.0835753	0.336865	0.248097	0.804059	0.99997	OR2W1
972	ENSG00000076351	5.11879	1.14781	1.10117	1.04236	0.297244	NA	LRSAM1
973	ENSG00000076356	10.6986	-0.552987	0.754012	-0.733393	0.463319	NA	PFKFB2
974	ENSG00000076382	8.32668	-0.260652	0.854477	-0.305043	0.760333	NA	TRIM22
975	ENSG00000076513	50.7461	0.0695998	0.352406	0.197499	0.843437	0.99997	ACTRT3
976	ENSG00000076554	5.37982	-0.283956	1.08829	-0.260919	0.794155	NA	PPP1R11
977	ENSG00000076604	5.31026	-0.844132	1.07857	-0.782639	0.433839	NA	RAB9A
978	ENSG00000076641	31.9431	0.0533906	0.43714	0.122136	0.902791	NA	FBXW7
979	ENSG00000076650	18.6775	0.290429	0.57538	0.504761	0.613727	NA	EGLN1
980	ENSG00000076685	2.84803	-1.33022	1.54063	-0.863429	0.387902	NA	SLC2A6
981	ENSG00000076706	37.9068	-0.328397	0.428489	-0.766408	0.443434	0.99997	LRP1
982	ENSG00000076716	108.729	-0.532857	0.245268	-2.17254	0.0298146	0.99997	FAP
983	ENSG00000076770	34.38	-0.164441	0.441752	-0.372246	0.709709	0.99997	ECHDC2
984	ENSG00000076928	18.0666	-0.0201739	0.592295	-0.0340605	0.972829	NA	HDAC3
985	ENSG00000076984	48.8008	-0.12623	0.363058	-0.347687	0.728076	0.99997	PPARA
986	ENSG00000077044	27.5818	0.175842	0.468922	0.374992	0.707666	NA	F8A1
987	ENSG00000077092	21.8057	0.421884	0.531421	0.793878	0.427267	NA	PTGER1
988	ENSG00000077097	152.152	-0.132464	0.220753	-0.600055	0.548469	0.99997	TRGV5P
989	ENSG00000077147	231.413	-0.0734386	0.177514	-0.413707	0.679089	0.99997	TMEM184C
990	ENSG00000077150	19.8891	0.584662	0.554909	1.05362	0.292058	NA	MYOG
991	ENSG00000077152	38.6665	-0.0988163	0.405008	-0.243986	0.807242	0.99997	TRBV3-1
992	ENSG00000077157	14.2801	0.409896	0.661783	0.619382	0.535665	NA	MSI1
993	ENSG00000077232	180.678	-0.105524	0.195846	-0.53881	0.590018	0.99997	TRPV2
994	ENSG00000077235	62.8683	0.0942251	0.335427	0.280911	0.778779	0.99997	GRIN2D
995	ENSG00000077238	18.7945	0.371245	0.593403	0.625621	0.531563	NA	IFNA4
996	ENSG00000077254	42.6974	-0.624568	0.3836	-1.62818	0.103488	0.99997	RNF24
997	ENSG00000077264	7.77832	0.532318	0.87985	0.60501	0.545172	NA	NPR1
998	ENSG00000077274	23.2519	0.0672201	0.519076	0.1295	0.896962	NA	CALM1P1
999	ENSG00000077279	5.56203	0.780272	1.05654	0.738517	0.4602	NA	DGKA
1000	ENSG00000077312	84.2049	0.126609	0.288791	0.43841	0.661089	0.99997	SGTA
[truncated: 10,924 more rows]

## Sheet: DEG_EZH9_Y_vs_Ctrl
	GeneID	baseMean	log2FoldChange	lfcSE	stat	pvalue	padj	GeneName
[truncated: 13,280 more rows]

[truncated: 2 more sheets: DEG_EZH9_A_vs_Ctrl, DEG_EZH9_Y_vs_A]
